# Supplementary material for: Adaptive evolution among cytoplasmic piRNA proteins leads to decreased genomic auto-immunity
Source: PLoS Genet. 2020 Jun 11;16(6):e1008861. doi: 10.1371/journal.pgen.1008861 (PMC7310878; doi:10.1371/journal.pgen.1008861)
Supplement: S1 Table — (XLS) [file pgen.1008861.s010.xls]

## Sheet: offspring_counts
spn-E												armi
D. melanogaster rescue				D. simulans rescue				mut				D. melanogaster rescue				D. simulans rescue				mut
Female #	Day 1 -5	Day 6 - 10	Day 11 - 15	Female #	Day 1 -5	Day 6 - 10	Day 11 - 15	Female #	Day 1 -5	Day 6 - 10	Day 11 - 15	Female #	Day 1 -5	Day 6 - 10	Day 11 - 15	Female #	Day 1 -5	Day 6 - 10	Day 11 - 15	Female #	Day 1 -5	Day 6 - 10	Day 11 - 15
1	48	65	46	1	48	43	41	1	0	0	0	1	37	44	37	1	31	90	72	1	0	0	0
2	47	54	56	2	51	46	42	2	0	0	0	2	67	59	46	2	0	58	74	2	0	0	0
3	41	62	40	3	41	39	45	3	0	0	0	3	79	54	0	3	0	52	37	3	0	0	0
4	68	58	51	4	65	38	38	4	0	0	0	4	61	74	57	4	51	70	30	4	0	0	0
5	78	42	39	5	8	59	32	5	0	0	0	5	90	80	67	5	55	76	53	5	0	0	0
6	71	57	30	6	61	46	37	6	0	0	0	6	56	57	47	6	60	76	61	6	0	0	0
7	0	62	42	7	50	52	54	7	0	0	0	7	37	84	51	7	37	45	48	7	0	0	0
8	45	55	44	8	1	58	25	8	0	0	0	8	78	78	75	8	0	0	8	8	0	0	0
9	67	33	18	9	57	28	20	9	0	0	0	9	0	71	0	9	21	0	0	9	0	0	0
10	0	9	NA	10	37	39	56	10	0	0	0	10	0	68	46	10	70	88	16	10	0	0	0
11	54	43	61	11	62	45	37					11	0	0	19	11	53	47	10
12	21	30	69	12	55	75	46					12	90	100	78	12	62	7	84
13	58	55	54	13	47	55	28					13	0	71	83	13	46	67	40
14	46	72	60	14	55	52	50					14	57	57	78	14	59	27	31
15	36	40	35	15	0	56	31					15	57	61	54	15	37	20	0
16	62	54	71	16	58	63	NA					16	80	95	59	16	74	86	48
17	19	51	68	17	60	48	45					17	33	74	66	17	63	86	72
18	47	45	24	18	43	57	48					18	15	0	47	18	61	83	43
19	65	42	66	19	44	51	55					19	0	93	82	19	62	52	39
20	32	35	49	20	42	49	52					20	79	73	83	20	26	36	17
21	56	68	72	21	0	0	0					21	75	82	45	21	67	65	67
22	51	51	65	22	52	71	42					22	0	95	74	22	20	0	0
23	54	72	79	23	47	39	52					23	95	87	74	23	0	27	40
24	64	64	67	24	0	51	54					24	0	79	6	24	26	37	42
25	55	63	64	25	49	63	46					25	41	73	51	25	50	55	58
26	67	109	NA	26	NA	NA	NA					26	26	102	33
				27	44	20	59					27	75	108	74
				28	63	46	63					28	103	90	68
				29	0	0	0					29	69	76	71
				30	25	52	43					30	45	73	65
				31	62	48	67					31	79	52	66
				32	66	61	69					32	67	93	62
												33	62	81	80
												34	53	64	63
