# Supplementary material for: Adaptive evolution among cytoplasmic piRNA proteins leads to decreased genomic auto-immunity
Source: PLoS Genet. 2020 Jun 11;16(6):e1008861. doi: 10.1371/journal.pgen.1008861 (PMC7310878; doi:10.1371/journal.pgen.1008861)
Supplement: S2 Table — (XLS) [file pgen.1008861.s011.xls]

## Sheet: RNA seq
protein	genotype	replicate	total number of reads	number of reads mapped to the rRNA	number of reads mapped to the genome	number of reads mapped to the repbase
Aub	mut	1	47810791	2543899	37497437	987798
Aub	D.mel-rescue	1	61437786	4321529	48059195	92964‬
Aub	D.sim-rescue	1	50137268	3761238	38897060	48939‬
Spn-E	mut	1	23820895	3214448	18558984	1386271
Spn-E	mut	2	26015710	2856910	20837090	1692058‬
Spn-E	mut	3	23300741	3045803	18257248	1380190
Spn-E	D.mel-rescue	1	27651089	2100788	22958185	114617‬
Spn-E	D.mel-rescue	2	24792297	1518132	20903454	46285‬
Spn-E	D.mel-rescue	3	25296375	1480031	21319672	62568‬
Spn-E	D.sim-rescue	1	24403984	1108831	20825645	60113‬
Spn-E	D.sim-rescue	2	25470279	1420912	21492747	62520‬
Spn-E	D.sim-rescue	3	25362128	1236761	21490386	66223
Armi	mut	1	8231924	712990	5881337	185557‬
Armi	mut	2	11445456	897182	8314959	365642‬
Armi	mut	3	13991801	882511	10446980	512377‬
Armi	D.mel-rescue	1	9105135	834175	6530522	23849
Armi	D.mel-rescue	2	11390689	1178249	7979924	‭27373‬
Armi	D.mel-rescue	3	10932588	1317328	7578183	‭22992‬
Armi	D.sim-rescue	1	11220177	1281188	7799510	24671‬
Armi	D.sim-rescue	2	9699112	934004	6861548	18512‬
Armi	D.sim-rescue	3	12418860	1233058	8749302	25778

## Sheet: small RNA seq
protein	genotype	replicate	total number of reads	number of reads mapped to the rRNA	number of reads mapped to the miRNA	number of reads mapped to the genome	number of reads mapped to the repbase
Aub	mut	1	32740568	3398142	13039864	26574824	6443637
Aub	mut	2	54266213	3410059	13656353	46511782	16058895
Aub	D.mel-rescue	1	36614858	2196722	11052511	32603308	12244735
Aub	D.mel-rescue	2	55256621	2775522‬	12458643	48883533	20992091
Aub	D.sim-rescue	1	30670974	1854996	8172544	27197333	10594669
Aub	D.sim-rescue	2	49086275	3151282	11394105	42313960	16514744
Spn-E	mut	1	20899999	4437687‬	2323540	15686701	1981000‬
Spn-E	mut	2	17603761	3694992	2085693	13273840	1905636
Spn-E	mut	3	17973523	3769116‬	2255063	13587119	1892794
Spn-E	D.mel-rescue	1	26400250	589228	4222149	24984066	12565045‬
Spn-E	D.mel-rescue	2	22742105	418857	3151183	21530656	11274055‬
Spn-E	D.mel-rescue	3	23398135	598692	3836220	22015361	11120772
Spn-E	D.sim-rescue	1	27047613	586134	4159179	25562780	13243466
Spn-E	D.sim-rescue	2	24189297	578975	3447397	22730793	11898886
Spn-E	D.sim-rescue	3	22125008	664645‬	3445068	20729394	10727966
Armi	mut	1	73538658	9467718	25034916	58097614	15772233
Armi	mut	2	36075719	5014915‬	12635398	28474148	6993374
Armi	mut	3	24519555	3422474‬	8230568	19304494	5394553
Armi	D.mel-rescue	1	67582282	3638247	13802601	59086995	28590698‬
Armi	D.mel-rescue	2	74402243	5866958	15066382	63862400	30644648‬
Armi	D.mel-rescue	3	69993616	4603941	15486035	61233449	28153391
Armi	D.sim-rescue	1	78632316	19573325	14962815	54855137	24169005‬
Armi	D.sim-rescue	2	47347859	4684127	10094698	39686618	18503290
Armi	D.sim-rescue	3	21474320	1539245	4783745	18620920	8641505
