# Supplementary material for: Adaptive evolution among cytoplasmic piRNA proteins leads to decreased genomic auto-immunity
Source: PLoS Genet. 2020 Jun 11;16(6):e1008861. doi: 10.1371/journal.pgen.1008861 (PMC7310878; doi:10.1371/journal.pgen.1008861)
Supplement: S3 Table — (XLS) [file pgen.1008861.s012.xls]

## Sheet: aub_total_mRNA_normalized
TE	mutant	mel	sim	L2FC(mut/D.mel)	padj	L2FC(D.mel/D.sim)	padj
1731	2102.46	405.041	402.36	2.37594	2.65071e-13	0.00958336	1
176	1063.02	302.488	322.096	1.81321	3.25217e-05	-0.0906124	1
297	902.498	288.7	359.622	1.64435	0.00055326	-0.316912	1
412	25546.1	808.359	1151.83	4.98196	2.70468e-124	-0.510863	1
ACCORD	1574.88	111.171	96.9416	3.82439	4.7158e-21	0.197592	1
ACCORD2	150.416	69.805	76.0939	1.10756	1	-0.124451	1
BAGGINS1	264.912	115.48	74.0092	1.19787	0.764414	0.641866	1
BARI	233.482	55.1546	111.535	2.08176	0.0977656	-1.01594	1
BATUMI	3351.81	143.057	109.45	4.55028	1.45485e-46	0.386317	1
BEL	285377	991.059	989.221	8.16968	2.63315e-303	0.00267732	1
Bica	528.702	127.545	121.959	2.05145	0.00256226	0.0646121	1
BLASTOPIA	23869.1	379.188	444.055	5.97609	7.24541e-157	-0.227826	1
BLOOD	14378.2	641.172	594.158	4.48703	3.67242e-92	0.109864	1
BS	1001.28	151.675	160.527	2.72279	4.52077e-09	-0.0818315	1
BS2	712.794	126.683	126.128	2.49226	7.45801e-06	0.00633256	1
BS3	87.5558	44.8131	27.102	0.966282	1	0.725523	1
BURDOCK	51182	214.586	259.553	7.89794	3.23744e-253	-0.274477	1
Chimpo	1095.57	99.9677	59.4158	3.45408	2.86575e-13	0.750614	1
Chouto	179.602	100.829	81.3059	0.832883	1	0.310486	1
CIRCE	236.85	41.3659	45.8648	2.51746	0.0522776	-0.148946	1
COPIA	9457.15	3222.23	3625.41	1.55334	8.09591e-14	-0.170082	1
Copia1	1120.26	135.301	156.357	3.04959	8.16386e-12	-0.208674	1
COPIA2	172.867	47.3985	34.3986	1.86675	0.518209	0.462489	1
CR1A	560.132	259.399	203.265	1.1106	0.269675	0.351813	1
DIVER	178811	1213.4	774.49	7.20324	2.38325e-253	0.647737	0.0864932
DIVER2	255.932	62.0489	74.0092	2.04428	0.11536	-0.254299	1
DNAREP1	512.987	349.887	499.301	0.552034	1	-0.513022	1
DOC	4928.94	3458.36	4447.85	0.511188	0.236992	-0.363018	1
DOC2	370.428	272.326	230.367	0.443861	1	0.241402	1
DOC3	1283.03	370.57	399.233	1.79174	6.18743e-06	-0.107484	1
DOC5	141.436	104.277	123.001	0.439736	1	-0.238256	1
DOC6	847.495	181.838	117.789	2.22055	1.49618e-05	0.626444	1
FB4	1501.92	921.254	700.481	0.705136	0.284608	0.395252	1
FW	617.38	447.269	414.868	0.465017	1	0.10849	1
G	169.499	31.0244	40.6529	2.4498	0.189845	-0.389954	1
G2	307.568	50.8456	48.992	2.59671	0.0102934	0.0535776	1
G4	215.522	111.171	160.527	0.955055	1	-0.530036	1
G5	185.214	60.3253	71.9244	1.61836	0.565105	-0.253718	1
G5A	206.542	225.789	231.409	-0.128542	1	-0.0354694	1
G6	195.317	32.748	31.2715	2.57634	0.10941	0.0665604	1
GTWIN	1106.79	484.326	607.709	1.19234	0.00980193	-0.327402	1
GYPSY	473.699	196.488	86.5178	1.26953	0.270081	1.18337	1
Gypsy1	1304.36	423.139	366.919	1.62413	5.21119e-05	0.205671	1
GYPSY10	106.638	68.9432	71.9244	0.629247	1	-0.0610729	1
GYPSY12	730.754	93.0733	120.916	2.97295	6.8984e-08	-0.37757	1
Gypsy2	646.566	169.773	151.146	1.92919	0.00129825	0.167666	1
GYPSY2	145.926	80.1465	72.9668	0.864528	1	0.135399	1
GYPSY3	59.493	35.3334	38.5682	0.751688	1	-0.126378	1
GYPSY4	654.423	196.488	260.596	1.73578	0.00258545	-0.407371	1
GYPSY6	115.619	56.8782	67.7549	1.02343	1	-0.25245	1
GYPSY7	59.493	49.122	30.2291	0.27635	1	0.700432	1
GYPSY8	166.131	62.0489	64.6277	1.42085	0.855552	-0.0587479	1
HETA	45961.2	187.008	195.968	7.94117	1.92344e-250	-0.0675142	1
HMR2	2708.62	7.75611	8.33906	8.44801	4.50648e-74	-0.104552	1
HMSBEAGLE	86477	743.725	1235.22	6.8614	2.63272e-227	-0.731931	0.0174407
HOBO	2379.72	1617.58	2014.93	0.556955	0.34876	-0.31689	1
I	5934.71	249.919	238.706	4.56964	5.70175e-66	0.0662287	1
IDEFIX	508.497	215.448	160.527	1.2389	0.209919	0.424521	1
INVADER1	180.724	70.6668	66.7125	1.35468	0.865099	0.0830755	1
INVADER2	1413.24	237.854	209.519	2.57086	5.75324e-11	0.182996	1
INVADER3	1271.8	191.317	202.222	2.73284	3.5519e-11	-0.0799735	1
INVADER4	145.926	58.6017	38.5682	1.31622	1	0.603533	1
INVADER6	443.391	202.521	212.646	1.13051	0.362632	-0.0703849	1
IVK	1015.87	70.6668	71.9244	3.84554	1.10161e-14	-0.025449	1
Jockey	3010.57	502.424	492.005	2.58306	2.79133e-19	0.0302325	1
M4DM	67.3506	49.122	38.5682	0.45532	1	0.34896	1
MAX	4948.02	579.123	606.667	3.09491	3.11799e-34	-0.0670345	1
MDG1	837.392	743.725	793.253	0.171135	1	-0.0930124	1
MDG3	15431.1	758.375	660.871	4.34679	8.42636e-90	0.198544	1
MICROPIA	982.196	53.431	66.7125	4.20026	4.50297e-16	-0.32028	1
NOMAD	956.378	496.391	428.419	0.946104	0.151609	0.212454	1
PEN1	3521.31	3915.97	3554.53	-0.153258	1	0.139715	1
PEN2	84.1882	69.805	39.6105	0.270288	1	0.817446	1
PLACW	68.4731	56.8782	64.6277	0.267663	1	-0.184279	1
POGO	1857.75	270.602	395.063	2.77931	6.53604e-16	-0.54591	1
PROTOP	1149.45	689.432	660.871	0.737463	0.336321	0.0610406	1
QUASIMODO	620.748	289.562	257.469	1.10014	0.205122	0.169474	1
QUASIMODO2	4891.9	71.5286	84.433	6.09573	1.27648e-84	-0.239287	1
R1	729.631	452.44	373.173	0.689442	0.76065	0.277881	1
R2	81.9432	59.4635	32.3139	0.46262	1	0.879852	1
ROO	4001.75	1889.04	1945.09	1.08297	4.18176e-05	-0.0421777	1
ROOA	1322.32	1318.54	1700.13	0.00412738	1	-0.366702	1
ROVER	50515.2	789.4	1243.56	5.99982	7.70431e-180	-0.655651	0.102861
RT1A	483.802	87.0408	100.069	2.47465	0.000412866	-0.201228	1
RT1B	614.013	88.7644	86.5178	2.79022	5.85255e-06	0.0369845	1
RT1C	76.3307	35.3334	43.7801	1.11123	1	-0.309242	1
S	181.847	66.3578	65.6701	1.45438	0.76065	0.0150301	1
STALKER2	237.972	59.4635	43.7801	2.00072	0.199721	0.44173	1
STALKER4	260.422	114.618	107.365	1.18402	0.747179	0.0943054	1
TABOR	286.24	84.4554	93.8145	1.76096	0.166817	-0.15162	1
TAHRE	37901.5	451.578	386.724	6.39114	2.68397e-187	0.223671	1
TART	147703	34096.7	6614.96	2.115	2.79867e-34	2.36583	4.99863e-41
TC1	260.422	148.228	124.044	0.813036	1	0.25697	1
TC1-2	305.323	178.391	236.621	0.775295	1	-0.407538	1
TIRANT	4992.92	7421.74	3276.21	-0.571872	0.0916169	1.17973	5.19186e-07
TOM1	152.661	144.781	169.908	0.0764649	1	-0.230887	1
TRANSIB2	189.704	81.8701	71.9244	1.21234	0.931502	0.186855	1
TRANSIB3	116.741	73.2522	64.6277	0.672368	1	0.180718	1
TRANSPAC	24134	587.741	680.676	5.35974	6.49441e-136	-0.211788	1
ZAM	115.619	56.0164	56.2887	1.04545	1	-0.00699624	1

## Sheet: spn-E_sense_mRNA_normalized
TE	mutant1	mutant2	mutant3	mel1	mel2	mel3	sim1	sim2	sim3	L2FC(mut/D.mel)	padj	L2FC(D.mel/D.sim)	padj
1731	94.9666	136.831	140.657	32.4695	31.4113	29.2115	39.1066	33.74	47.7808	1.9977	2.10924e-11	-0.374204	0.627118
176	664.766	662.668	637.981	188.323	96.3281	121.558	163.27	126.525	152.358	2.26595	4.50183e-26	-0.113333	0.876011
297	942.883	892.227	891.667	1247.64	546.557	816.98	707.829	703.854	769.903	0.0609718	0.921103	0.260823	0.65994
412	599.194	688.677	624.167	587.698	309.925	446.653	442.882	467.674	491.331	0.505376	0.0578342	-0.0577155	0.942285
ACCORD	367.43	443.287	359.179	107.961	95.281	85.7499	116.342	107.781	101.872	2.01445	6.35236e-29	-0.169404	0.751069
ACCORD2	185.411	210.335	179.589	110.396	75.3872	75.3845	105.588	98.4083	104.577	1.13174	6.54242e-07	-0.232177	0.70013
BAGGINS1	395.694	493.043	418.204	185.888	196.844	182.808	198.466	209.938	185.714	1.20984	1.03587e-14	-0.0717429	0.897613
BARI	119.839	166.232	118.052	33.2812	16.7527	37.6923	19.5533	23.4306	30.6519	2.1926	1.00144e-10	0.260894	0.802593
BATUMI	686.247	831.162	749.754	181.829	164.386	155.481	175.002	167.763	148.752	2.17376	5.69677e-49	0.0329024	0.965471
BEL	187.672	144.747	123.075	60.8803	70.152	78.2115	54.7492	47.7983	74.8266	1.12664	8.36448e-05	0.233735	0.753417
Bica	396.825	538.277	477.23	56.0099	59.6815	59.3653	48.8832	63.7311	62.2052	3.01397	4.62675e-51	-0.00203385	0.995991
BLASTOPIA	179.758	201.288	173.31	71.4329	40.8347	63.1346	83.1015	74.9778	100.971	1.64953	4.38326e-11	-0.552455	0.309341
BLOOD	563.016	348.297	400.622	153.418	114.128	142.288	99.7218	105.906	116.297	1.67536	1.02153e-14	0.351188	0.511461
BS	215.936	226.167	233.592	69.8095	64.9167	56.5384	61.5929	65.6056	70.319	1.81767	4.81548e-19	-0.0448969	0.965471
BS2	264.55	346.035	283.826	115.267	128.786	106.481	109.498	106.843	81.1373	1.35361	2.09748e-11	0.236748	0.665566
BURDOCK	78.0083	88.205	74.0963	35.7165	29.3172	38.6346	25.4193	21.5561	30.6519	1.20977	0.000292498	0.419688	0.59084
Chimpo	82.5305	70.1117	81.6315	46.2691	42.9288	47.1153	47.9056	47.7983	39.6671	0.778799	0.0205828	0.0131582	0.98856
Chouto	88.1833	135.7	116.796	45.4573	42.9288	57.4807	40.0842	61.8567	50.4854	1.22295	8.778e-05	-0.0643373	0.965471
CIRCE	178.628	214.858	175.822	83.609	92.1399	94.2307	82.1238	85.2872	73.9251	1.07959	3.00848e-07	0.160287	0.792178
COPIA	166.192	162.84	177.078	114.455	60.7286	64.0769	65.5035	80.6011	80.2357	1.07004	0.00025961	0.0895039	0.928609
Copia1	318.817	320.026	287.594	107.961	86.9047	92.3461	107.543	100.283	105.478	1.68469	2.67698e-21	-0.119653	0.829511
COPIA2	68.9639	87.0742	82.8874	21.9169	19.8938	23.5577	22.4863	31.8656	30.6519	1.86688	3.9239e-08	-0.379036	0.680515
CR1A	991.497	1167.02	1059.95	439.15	308.878	433.461	461.458	469.548	448.058	1.44294	3.0183e-21	-0.220136	0.565684
DIVER	89.3139	76.8967	76.608	60.0686	46.0699	56.5384	66.4812	103.094	93.7586	0.573361	0.142244	-0.691093	0.190552
DIVER2	200.108	256.699	228.568	86.0442	81.6694	88.5768	93.8558	97.4711	104.577	1.41801	7.16395e-13	-0.207022	0.702247
DNAREP1	109.664	122.13	97.9578	69.8095	50.2581	65.9615	63.5482	58.1078	54.993	0.820717	0.00467103	0.0824403	0.928671
DOC	1355.54	1909.98	1451.78	791.444	696.284	763.269	879.898	861.307	880.79	1.06694	3.8061e-13	-0.219423	0.523115
DOC2	224.98	257.83	251.174	151.795	104.704	140.404	145.672	136.834	167.684	0.880892	2.65161e-05	-0.176656	0.743012
DOC3	327.861	389.007	331.549	168.03	144.492	132.865	184.779	206.189	190.222	1.23225	4.95827e-13	-0.380765	0.309341
DOC5	59.9194	82.5508	62.7935	62.5038	32.4584	23.5577	43.0172	46.8611	45.9778	0.78028	0.136855	-0.184337	0.876205
DOC6	127.753	111.952	133.122	125.008	67.0108	99.8845	54.7492	70.2917	64.9098	0.344438	0.471746	0.62669	0.266861
FROGGER	35.0472	71.2425	47.723	52.763	31.4113	52.7692	49.8609	55.2961	53.19	0.163297	0.847842	-0.202622	0.837806
FW	2448.78	2853.09	2234.19	541.429	491.064	519.211	515.229	543.589	496.74	2.27927	2.31593e-77	-0.00251333	0.994594
G	59.9194	75.7658	54.0024	47.8925	92.1399	65.0192	44.9726	59.045	36.061	-0.10244	0.904016	0.54269	0.477966
G2	106.272	119.868	128.099	76.3034	107.846	70.673	62.5705	78.7267	56.7961	0.479818	0.2133	0.358142	0.570607
G4	58.7889	87.0742	64.0493	42.2104	20.9409	32.0384	41.0619	21.5561	35.1595	1.12922	0.0118857	-0.0249421	0.987479
G5	59.9194	74.635	51.4906	39.7752	35.5995	41.4615	43.9949	46.8611	30.6519	0.671682	0.134324	-0.0521979	0.968924
G6	49.7444	71.2425	55.2582	31.6578	26.1761	37.6923	34.2183	33.74	25.2427	0.881171	0.0414396	0.0410615	0.978808
GTWIN	547.189	740.696	596.538	413.986	412.535	455.134	404.753	446.118	487.725	0.556475	0.00143626	-0.0632571	0.91089
GYPSY	249.853	248.783	227.312	73.8681	77.4813	65.9615	65.5035	72.1661	82.9403	1.74173	2.32072e-18	-0.0246533	0.978808
Gypsy1	90.4444	139.092	120.563	48.7043	68.0579	51.8269	56.7045	55.2961	55.8946	1.0608	0.000307036	-0.000901702	0.997613
GYPSY10	76.8777	120.999	128.099	54.3864	41.8818	60.3076	36.1736	55.2961	50.4854	1.05224	0.00226953	0.143367	0.893169
GYPSY12	179.758	217.12	205.963	78.7386	56.5404	62.1923	82.1238	98.4083	99.1678	1.60141	4.54614e-13	-0.494967	0.309341
Gypsy2	257.767	301.932	270.012	139.619	147.633	133.808	149.583	163.077	154.161	0.979962	9.66628e-09	-0.150117	0.746762
GYPSY2	998.28	1259.75	1048.65	198.064	160.198	166.788	183.801	182.758	215.465	2.65112	5.20649e-67	-0.145549	0.751069
GYPSY4	475.964	555.239	501.092	201.311	162.292	185.634	158.382	214.624	221.775	1.4772	2.25122e-17	-0.113268	0.829511
GYPSY5	169.583	189.98	162.007	77.1151	54.4463	72.5576	80.1685	73.1033	70.319	1.34664	3.23063e-09	-0.122842	0.867886
GYPSY6	118.708	174.148	148.193	93.3498	105.751	85.7499	119.275	140.583	112.691	0.632732	0.0240056	-0.389112	0.444633
HETA	187.672	158.317	195.916	94.9733	96.3281	78.2115	68.4365	90.9106	71.2205	1.0066	1.2927e-05	0.224934	0.707551
HMSBEAGLE	477.094	487.389	507.371	34.9047	32.4584	30.1538	32.2629	40.3006	22.5381	3.91223	5.29249e-73	0.0432595	0.968924
I	209.153	204.681	184.613	114.455	57.5874	80.0961	94.8335	95.5967	96.4632	1.23641	1.35271e-06	-0.175154	0.809013
IDEFIX	316.555	304.194	307.688	139.619	75.3872	81.9807	94.8335	104.032	107.282	1.63418	2.77674e-12	-0.0341534	0.974947
INVADER1	137.928	203.55	170.798	61.6921	53.3993	69.7307	51.8162	58.1078	60.4022	1.46827	3.64217e-09	0.119213	0.892439
INVADER2	96.0972	92.7283	108.005	39.7752	28.2702	28.2692	40.0842	27.1794	32.4549	1.61256	1.98877e-07	-0.0379734	0.978808
INVADER3	96.0972	94.99	89.1667	32.4695	23.035	18.8461	27.3746	29.0539	24.3412	1.90239	4.5741e-09	-0.10598	0.935778
INVADER4	169.583	257.83	214.754	51.1395	42.9288	61.2499	42.0396	54.3589	52.2885	2.04472	9.34029e-16	0.0643261	0.960447
INVADER6	126.622	156.055	128.099	120.949	142.398	127.211	159.359	142.458	132.524	0.0767753	0.881889	-0.155184	0.772301
IVK	133.406	183.195	140.657	62.5038	61.7756	65.0192	64.5259	73.1033	61.3037	1.27314	1.58931e-07	-0.0711424	0.942285
Jockey	171.844	173.017	153.216	133.125	88.9988	120.615	125.141	125.588	119.001	0.533598	0.0470417	-0.1024	0.876898
JOCKEY2	61.05	124.392	89.1667	58.4451	51.3052	59.3653	48.8832	63.7311	60.4022	0.69768	0.0908631	-0.0320048	0.980847
M4DM	61.05	82.5508	79.1197	43.8338	21.9879	28.2692	37.1513	38.4261	42.3717	1.22594	0.00112508	-0.31055	0.736775
MARINER2	87.0527	126.653	125.587	45.4573	41.8818	43.3461	45.9502	44.0494	45.9778	1.37293	1.18732e-06	-0.0551901	0.968249
MAX	582.236	757.658	665.611	347.424	409.394	330.75	294.277	332.714	272.261	0.884404	6.39527e-08	0.27303	0.45884
MDG1	548.319	612.912	587.747	435.091	299.455	391.057	371.513	386.136	474.202	0.632914	0.00100371	-0.127867	0.793389
MDG3	422.828	295.147	322.758	125.819	45.0229	72.5576	99.7218	87.1617	100.971	2.085	4.56966e-12	-0.23061	0.792178
MICROPIA	82.5305	118.737	110.516	29.2226	17.7998	32.9807	24.4416	32.8028	18.932	1.95224	2.66359e-08	0.0819704	0.965471
NOMAD	332.383	409.362	345.364	169.653	140.304	186.577	267.88	243.678	238.904	1.12825	8.41862e-11	-0.592691	0.0848899
POGO	203.5	201.288	172.054	164.783	98.4222	121.558	119.275	133.086	140.638	0.578042	0.0430492	-0.0240448	0.980573
PROTOP	3157.64	2862.14	3305.45	1082.86	836.588	850.903	773.333	795.702	682.455	1.74958	5.63086e-40	0.300808	0.309341
QUASIMODO	364.039	341.512	360.434	177.771	73.2931	111.192	84.0792	116.216	110.888	1.54868	2.51751e-08	0.226688	0.768517
QUASIMODO2	89.3139	82.5508	99.2137	70.6212	48.164	53.7115	44.9726	55.2961	49.5839	0.642315	0.0707536	0.210657	0.787666
R1	327.861	409.362	350.387	184.264	252.338	212.019	187.712	245.552	173.093	0.749281	0.000540508	0.0940951	0.884485
ROO	2680.55	2661.98	2564.48	1602.37	860.67	1225	1078.36	1086.24	1162.97	1.09906	8.37976e-09	0.149579	0.771312
ROOA	884.094	1030.19	1043.63	772.774	662.779	927.23	910.206	973.774	1153.05	0.323335	0.157778	-0.361914	0.275167
ROVER	165.061	171.887	162.007	124.196	76.4342	109.308	85.0568	97.4711	122.607	0.68038	0.0194556	0.0275452	0.978808
RT1A	280.378	334.727	295.129	117.702	156.01	132.865	113.409	134.96	91.9556	1.16731	1.18142e-08	0.253265	0.620886
RT1B	525.708	709.032	586.491	253.262	329.819	278.923	287.433	283.978	226.283	1.08186	1.98003e-09	0.110072	0.831996
S	63.3111	92.7283	71.5845	71.4329	68.0579	63.1346	35.1959	38.4261	36.9625	0.167669	0.796746	0.874337	0.10401
STALKER2	122.1	132.307	155.728	58.4451	32.4584	43.3461	48.8832	52.4844	38.7656	1.59674	3.19726e-08	-0.0473383	0.968924
STALKER4	1012.98	954.423	945.669	666.437	317.254	431.577	298.188	356.144	381.345	1.03877	1.48736e-05	0.452859	0.349204
TABOR	133.406	175.279	143.169	134.748	127.739	130.038	53.7716	82.4756	119.001	0.20297	0.737518	0.618028	0.275167
TAHRE	185.411	217.12	192.148	132.313	115.175	141.346	131.007	142.458	96.4632	0.611425	0.0154482	0.0752212	0.922686
TART	7908.23	10628.7	9883.69	3034.28	3188.25	3226.46	3789.43	3490.22	3333.84	1.58877	1.04449e-37	-0.167692	0.570607
TC1	128.883	137.962	101.725	81.9855	56.5404	84.8076	82.1238	84.35	87.4479	0.718838	0.0158201	-0.179347	0.79808
TIRANT	12.4361	12.4392	18.838	51.1395	71.199	55.5961	10.7543	12.1839	19.8336	-2.02946	7.31187e-06	2.04684	0.000101281
TRANSIB2	153.755	135.7	144.425	94.9733	60.7286	66.9038	62.5705	65.6056	66.7129	0.953399	0.000280525	0.200816	0.771312
TRANSPAC	428.48	369.782	327.782	69.8095	31.4113	38.6346	39.1066	48.7356	41.4702	2.99123	6.29471e-30	0.131183	0.897613
ZAM	80.2694	117.607	95.446	49.516	47.117	52.7692	53.7716	50.61	52.2885	0.972709	0.00112508	-0.0673856	0.956115

## Sheet: armi_sense_mRNA_normalized
TE	mutant1	mutant2	mutant3	mel1	mel2	mel3	sim1	sim2	sim3	L2FC(mut/D.mel)	padj	L2FC(D.mel/D.sim)	padj
1731	149.611	179.611	239.642	98.3107	129.975	94.2699	67.1825	58.1912	57.0528	0.825786	0.00126247	0.825735	0.0275629
176	741.376	1063.18	1433.77	100.597	111.001	84.4501	101.261	52.7015	60.4088	3.45318	9.80534e-44	0.464522	0.381361
297	153.619	179.611	188.29	89.1655	82.5391	64.8105	83.7348	61.4851	85.5792	1.15091	9.03539e-08	0.0233702	0.97079
412	1331.81	1474.55	1678.31	137.178	127.129	122.747	222.968	250.332	206.397	3.53849	3.13855e-142	-0.810703	4.51729e-05
ACCORD	320.595	570.7	725.446	50.2985	59.7697	54.9908	54.525	31.8405	28.5264	3.29359	1.5295e-30	0.527857	0.395166
ACCORD2	26.7163	53.1108	69.2842	28.5787	15.1796	19.6396	24.3415	19.7631	27.6874	1.27125	0.00889656	-0.200285	0.836192
BAGGINS1	50.7609	85.943	70.9144	29.7218	24.6669	15.7116	18.4995	19.7631	19.2973	1.58803	1.06553e-05	0.275309	0.734207
BATUMI	1409.28	2303.08	2288.82	33.1513	36.0516	37.3152	41.8674	46.1138	28.5264	5.81459	3.08645e-137	-0.111177	0.87233
BEL	16984.9	27637.9	34955.1	171.472	182.155	117.837	143.128	127.362	104.037	7.39988	1.52192e-234	0.333776	0.499508
Bica	148.275	248.172	304.85	13.7178	13.2822	17.6756	11.6839	6.58769	8.39012	3.97791	3.79254e-31	0.739701	0.395166
BLASTOPIA	695.959	984.964	885.207	176.045	167.924	116.855	143.128	139.439	149.344	2.48222	6.82742e-46	0.0895718	0.842375
BLOOD	69563.8	92627.2	96214.5	1194.59	966.751	905.384	955.161	612.655	650.234	6.39743	1.3557e-291	0.466661	0.165879
BS	150.947	196.027	268.986	52.5848	63.5646	57.9367	46.7357	40.6241	29.3654	1.82925	2.19419e-12	0.588714	0.275713
BS2	178.999	191.199	245.348	48.0122	40.7952	38.2971	36.0254	41.722	26.0094	2.28785	3.82845e-22	0.304148	0.588405
BURDOCK	4874.38	5705.07	6699.37	98.3107	59.7697	65.7925	47.7093	38.4282	36.0775	6.28292	3.10183e-267	0.863952	0.0144433
Chimpo	188.35	311.905	317.077	68.5888	79.6929	64.8105	48.683	53.7995	41.1116	1.94585	1.05055e-16	0.57864	0.232525
CIRCE	148.275	116.844	111.67	33.1513	34.1541	15.7116	14.6049	40.6241	21.8143	2.18151	6.50684e-10	0.122145	0.89875
COPIA	16744.4	19340.1	16073.1	2880.73	2975.2	2921.38	3265.66	3022.65	4002.92	2.57098	1.40611e-104	-0.23004	0.340407
Copia1	94.8427	144.848	141.829	28.5787	17.0771	21.6035	24.3415	27.4487	23.4923	2.52896	2.78066e-17	-0.171466	0.824063
COPIA2	78.813	92.7025	91.2921	18.2904	30.3592	17.6756	21.4205	25.2528	20.1363	1.98053	1.45026e-10	0.00959198	0.993497
CR1A	187.014	190.233	187.475	28.5787	45.5388	34.3692	41.8674	39.5261	34.3995	2.36795	3.0747e-26	-0.0761681	0.909763
DIVER	8927.24	14707.8	19509.6	831.068	795.032	616.682	674.746	524.819	468.169	4.26608	8.54975e-44	0.427433	0.498568
DIVER2	53.4325	67.5956	60.318	28.5787	29.4105	20.6215	24.3415	19.7631	15.9412	1.21465	0.000547803	0.394538	0.573691
DOC	2647.58	4888.13	6278.78	3780.39	3145.02	2748.56	2677.57	1790.75	2008.59	0.514348	0.372003	0.578711	0.387674
DOC2	205.715	317.699	468.687	84.5929	89.1802	63.8286	66.2089	57.0933	46.9847	2.06921	1.78268e-13	0.483454	0.395608
DOC3	590.429	789.903	996.877	321.224	249.515	246.476	203.495	187.749	145.988	1.54569	4.04251e-14	0.606044	0.0883948
DOC5	66.7907	100.428	130.417	38.867	30.3592	33.3872	25.3152	17.5672	21.8143	1.55744	1.64843e-06	0.654218	0.326484
DOC6	1092.7	1246.66	1030.3	19.4335	27.513	24.5494	20.4469	26.3508	26.0094	5.54587	6.40853e-149	-0.01405	0.988704
FW	818.853	1182.92	1486.76	553.283	435.465	346.638	358.307	262.41	325.537	1.38872	1.30987e-09	0.494471	0.242721
G	164.305	236.585	322.783	38.867	47.4363	45.171	39.9201	27.4487	52.0187	2.46465	6.0724e-18	0.127594	0.867272
G2	136.253	163.195	210.298	32.0081	41.7439	39.2791	38.9464	42.82	21.8143	2.17519	3.97477e-15	0.150757	0.829953
G4	56.1042	77.2521	87.2166	42.2964	24.6669	30.4413	40.8937	24.1549	29.3654	1.20461	0.000727649	0.0294164	0.976635
G5	140.26	200.855	302.405	32.0081	30.3592	21.6035	18.4995	28.5467	15.1022	2.94995	1.28656e-19	0.45078	0.548026
G6	100.186	163.195	204.592	51.4416	44.5901	21.6035	20.4469	20.861	26.0094	2.00804	4.18053e-09	0.791561	0.257362
GYPSY	2924.09	4103.05	6291.82	1454.08	1344.34	1215.69	2123.55	1765.5	2101.72	1.73117	2.20092e-15	-0.577995	0.128636
Gypsy1	931.062	1331.63	1837.25	1870.19	1814.91	1548.58	862.663	367.813	401.048	-0.351676	0.683545	1.68154	0.0062831
GYPSY12	2773.15	3454.13	3048.5	74.3046	104.36	79.5402	74.9718	102.109	62.0869	5.16117	2.99077e-203	0.131376	0.772215
Gypsy2	256.476	425.852	529.82	304.077	319.72	246.476	346.623	284.369	343.156	0.484946	0.132415	-0.163939	0.738818
GYPSY4	133.581	149.676	160.576	64.0162	52.1799	57.9367	50.6303	32.9384	49.5017	1.36041	1.82344e-09	0.371087	0.4354
GYPSY6	74.8055	117.809	113.3	35.4376	33.2054	37.3152	29.2098	35.1343	28.5264	1.54406	4.76763e-08	0.196723	0.769034
HETA	23273.9	36639.7	52453	243.49	219.156	193.45	103.208	117.48	109.911	7.42126	1.95507e-251	0.988633	0.00526141
HMR2	543.676	1277.56	1726.4	5.71574	7.5898	3.92791	3.89464	2.1959	1.67802	7.68291	1.07628e-59	1.16914	0.406446
HMSBEAGLE	1834.07	3115.19	2628.72	61.7299	66.4108	50.0809	52.5776	28.5467	50.3407	5.41125	2.88177e-134	0.424397	0.404921
HOBO	49.4251	74.3551	64.3935	52.5848	38.8977	34.3692	46.7357	25.2528	42.7896	0.599046	0.179742	0.113847	0.884535
I	3212.63	7759.01	13522.6	514.416	496.183	394.755	180.127	136.146	128.369	4.12363	3.0574e-15	1.66028	0.0541457
IDEFIX	68.1265	118.775	180.139	18.2904	13.2822	10.8018	14.6049	9.88153	9.22913	3.1385	2.93747e-14	0.321361	0.764527
INVADER1	98.8502	110.084	93.7374	29.7218	34.1541	27.4954	24.3415	37.3302	26.0094	1.72509	3.10184e-10	0.0756225	0.921861
INVADER2	579.743	867.155	867.275	112.028	87.2827	68.7384	96.3923	63.681	88.0962	3.11855	5.56e-48	0.0993939	0.863888
INVADER3	313.916	334.115	226.6	49.1553	47.4363	36.3332	45.762	52.7015	62.0869	2.71749	1.33914e-32	-0.281456	0.593457
INVADER4	426.124	477.032	413.26	8.00203	18.9745	8.8378	14.6049	15.3713	8.39012	5.17203	1.11774e-70	-0.0405413	0.97163
INVADER6	651.877	579.391	473.578	54.8711	59.7697	54.9908	57.4459	63.681	61.2479	3.32304	5.29837e-73	-0.101556	0.842579
IVK	402.08	753.208	999.322	58.3005	62.6159	54.9908	51.604	21.959	27.6874	3.61556	1.48009e-15	0.795413	0.385667
Jockey	2185.39	3622.16	4125.26	99.4538	83.4878	75.6123	86.6557	43.9179	50.3407	5.2657	3.33064e-55	0.512529	0.473009
M4DM	77.4772	62.7673	89.6619	35.4376	30.3592	28.4774	35.0518	36.2323	35.2385	1.29553	1.51791e-05	-0.180863	0.786723
MAX	3551.93	4117.54	3967.95	330.37	372.849	284.774	511.172	480.901	551.231	3.55811	8.88404e-197	-0.644557	0.000144867
MDG1	96.1785	143.882	110.855	45.7259	59.7697	41.2431	53.5513	43.9179	36.0775	1.26028	6.38361e-06	0.145036	0.820209
MDG3	4354.75	7362.12	4228.78	45.7259	56.9235	41.2431	36.9991	31.8405	36.0775	6.78925	1.59341e-194	0.454854	0.3987
MICROPIA	353.99	566.837	454.015	30.865	47.4363	42.225	39.9201	30.7425	31.8824	3.50486	1.28979e-51	0.242903	0.681258
NOMAD	327.274	366.947	376.58	89.1655	102.462	74.6303	83.7348	64.7789	83.0622	2.01003	2.20782e-31	0.195142	0.629228
PEN1	968.465	998.483	1211.25	919.09	805.468	879.852	833.453	841.028	822.231	0.290757	0.0665642	0.0603832	0.823237
PEN2	149.611	138.088	155.686	124.603	116.693	102.126	95.4187	114.187	106.554	0.372018	0.145812	0.118456	0.769707
PEN4	42.746	49.2482	73.3597	48.0122	34.1541	41.2431	25.3152	34.0364	43.6286	0.446542	0.403159	0.247554	0.728956
POGO	84.1562	78.2177	88.8468	19.4335	9.48725	10.8018	11.6839	13.1754	11.7462	2.6892	2.66896e-14	0.0957354	0.930784
PROTOP	133.581	162.229	185.03	81.1634	87.2827	58.9187	59.3933	55.9954	63.7649	1.09105	2.41021e-06	0.338945	0.454676
QUASIMODO	362.005	650.849	746.639	78.8772	55.0261	42.225	76.9191	42.82	45.3066	3.32577	3.10199e-15	0.0896769	0.939292
QUASIMODO2	626.496	1130.78	1507.13	124.603	105.309	87.396	42.841	26.3508	32.7215	3.36524	1.54366e-18	1.6346	0.0062831
R1	1095.37	1008.14	856.678	467.547	629.954	518.484	582.249	720.254	479.076	0.870469	2.53489e-06	-0.137305	0.713785
R2	141.596	182.508	123.081	96.0244	118.591	87.396	74.9718	86.7379	87.2572	0.562918	0.0434254	0.280394	0.52388
ROO	382.043	429.715	420.596	142.893	118.591	109.982	119.76	92.2276	93.9693	1.7375	1.61813e-27	0.274897	0.432598
ROOA	45.4176	86.9086	106.779	27.4355	18.0258	29.4593	25.3152	23.0569	26.8484	1.69786	9.43976e-06	-0.0149645	0.991389
ROVER	2981.53	5875.99	9419.39	292.646	183.104	191.486	143.128	95.5215	98.1644	4.77675	1.41447e-26	0.985295	0.259491
RT1A	92.1711	159.332	183.399	60.5868	59.7697	62.8466	53.5513	37.3302	50.3407	1.26095	1.34889e-05	0.369141	0.515117
RT1B	187.014	205.684	202.147	92.5949	77.7955	72.6664	86.6557	69.1707	67.1209	1.29956	9.77981e-12	0.120641	0.793902
STALKER2	106.865	166.092	136.123	38.867	45.5388	28.4774	28.2361	34.0364	13.4242	1.86262	3.31379e-09	0.602944	0.357697
STALKER4	126.902	111.05	149.98	37.7239	43.6414	40.2611	60.3669	27.4487	46.9847	1.67356	2.66104e-09	-0.156102	0.815274
TABOR	48.0893	65.6643	96.9979	20.5766	14.2309	11.7837	9.7366	6.58769	9.22913	2.20686	7.86887e-08	0.840715	0.35881
TAHRE	7806.49	15527.7	24785	251.492	210.617	160.062	147.996	113.089	133.403	6.27391	1.5482e-54	0.65605	0.428912
TART	27515.1	39906.5	50867.6	600.152	628.056	546.962	583.222	544.582	518.509	6.05832	1.45786e-260	0.108961	0.80203
TC1-2	101.522	84.0117	111.67	46.869	54.0773	52.0448	50.6303	50.5056	35.2385	0.956568	0.000528752	0.180117	0.753112
TIRANT	378.035	408.47	891.728	587.578	478.158	320.125	432.305	220.688	272.679	0.2777	0.794103	0.581697	0.542107
TRANSPAC	8215.25	9134.09	8926.25	89.1655	74.9493	95.2518	88.6031	75.7584	93.9693	6.66569	0	-0.00553221	0.992216
