# Supplementary material for: Adaptive evolution among cytoplasmic piRNA proteins leads to decreased genomic auto-immunity
Source: PLoS Genet. 2020 Jun 11;16(6):e1008861. doi: 10.1371/journal.pgen.1008861 (PMC7310878; doi:10.1371/journal.pgen.1008861)
Supplement: S4 Table — (XLS) [file pgen.1008861.s013.xls]

## Sheet: aub_antisense_normalized (RPM)
TE	mutant1	mutant2	mel1	mel2	sim1	sim2	L2FC(mut/D.mel)	L2FC(D.mel/D.sim)
1731	81.5959	220.264	1473.87	2349.77	1866.74	2323.75	-3.663	-0.132167
176	1228.77	5914.76	6981.22	9473.26	5410.56	6052.08	-1.20377	0.521542
297	2987.07	14406.4	12913.7	20244.9	16487.5	18285.8	-0.930837	-0.0685958
412	4965.93	20796.5	10219.6	18839.6	14050.1	20010.1	-0.173727	-0.229091
ACCORD	57.9761	238.351	839.538	1494.71	1203.42	1612.59	-2.97769	-0.270697
ACCORD2	289.267	1277.21	1224.97	2393.2	2296.59	2945.73	-1.20774	-0.534947
ARS406	97.4703	367.375	201.674	339.122	212.786	258.204	-0.218333	0.199389
BAGGINS1	2657.08	7871.87	8996.6	12242.5	10168.6	9279.8	-1.01236	0.127074
BARI	1961.68	5854.71	3901.29	7460.12	4839.86	5917.71	-0.539568	0.078789
BATUMI	7525.62	24502	38432.7	57374	41241	45652.8	-1.58081	0.140873
BEL	113.575	278.039	5721.32	9308.64	8494.78	8842.55	-5.26227	-0.206041
Bica	249.619	631.281	2065.14	2752.31	2361.2	2667.08	-2.45122	-0.0617959
BLASTOPIA	66.105	302.497	1395.34	2241.42	1656.52	1939.69	-3.30252	0.0161747
BLOOD	8886.06	37948	29159.3	45158	38035.2	38284.2	-0.666142	-0.0383488
BS	559.515	1873.27	5343.58	8336.94	6011.22	6530.57	-2.49144	0.12538
BS2	684.056	1417.51	17095.2	22792.5	17120.5	15439.4	-4.24641	0.29285
BS3	300.387	422.66	778.194	1352.96	925.293	1092.76	-1.55947	0.0786696
BURDOCK	199.465	328.785	1811.08	2895.1	2190.75	2560.8	-3.15526	-0.013841
Chimpo	263.653	598.622	3925.62	5722.21	4391.9	4641.44	-3.48398	0.0949466
Chouto	93.2525	261.71	374.485	550.381	539.856	631.204	-1.38158	-0.340499
CIRCE	234.665	1623.79	4459.71	8472.11	5690.03	7714.95	-2.79875	-0.0518438
COPIA	473.164	3299.34	1040.4	1956.63	1362.61	1830.24	0.33199	-0.0913136
Copia1	238.346	902.51	1480.3	2702.14	1670.96	2053.61	-1.87423	0.167271
COPIA2	1579.46	5567.67	2522.96	4126.77	3879.58	4458.45	0.104068	-0.326409
CR1A	8977.93	28548.5	13643.4	20988.7	17168.3	18553.5	0.115797	-0.044693
DIVER	43.7888	136.274	2496.27	3989.52	3077.01	3570.36	-5.17071	-0.0355014
DIVER2	438.578	979.544	2238.04	3909.74	2898.73	3617.4	-2.11608	-0.0839494
DNAREP1	172.394	433.425	983.035	1532.27	1065.15	1238.45	-2.05377	0.126843
DOC	9467.43	26794.2	21638.8	28133.2	24210.2	20794.8	-0.456892	0.14525
DOC2	700.084	2230.54	2095.45	3198.98	2961.5	3211.75	-0.85327	-0.221553
DOC3	1279.54	3750.34	4847.59	7703.25	6856.25	6807.47	-1.31919	-0.122567
DOC4	37.347	138.617	43.429	71.5969	81.9818	93.2939	0.61332	-0.607667
DOC5	169.48	485.854	320.289	521.405	508.41	572.84	-0.361064	-0.361331
DOC6	139.035	447.557	1087.45	1925.81	1204.77	1314.63	-2.36089	0.258248
FB4	26.9175	54.9927	46.4148	61.5637	58.1214	61.2597	-0.398629	-0.144832
FROGGER	10.6596	40.4207	8.77629	12.4412	10.0336	13.1647	1.26752	-0.128768
FW	15323.6	43614.4	25162.5	36933.1	28029.2	28301.1	-0.0752915	0.140579
FW2	63.5743	214.992	85.8628	142.07	137.901	156.923	0.289409	-0.371245
FW3	32.439	91.6789	23.9765	46.554	42.5816	52.3078	0.815393	-0.427999
G	304.374	1091.65	3784.66	5933.39	4711.63	4879.54	-2.79934	0.0189602
G2	311.276	972.588	5820.76	8004.56	6066.9	6657.57	-3.42875	0.119708
G3	34.5096	105.812	81.6104	129.789	120.648	146.128	-0.591242	-0.335655
G4	194.864	711.683	413.933	621.416	631.994	713.79	-0.191663	-0.37833
G5	112.808	210.232	178.24	255.887	349.218	314.549	-0.426404	-0.61256
G5A	39.6477	84.8689	63.7864	88.6132	102.661	125.591	-0.291521	-0.582769
G6	368.639	1090.04	5197.46	6067.84	5120.68	4274.58	-2.94915	0.26188
G7	8.66573	8.42099	8.41438	11.478	9.66651	6.14353	-0.219338	0.331373
GTWIN	1636.37	5074.2	2722.19	3872.65	3447.4	3684.62	0.025096	-0.112973
GYPSY	1439.2	4732.82	3178.92	4650.43	3857.92	4099.4	-0.343149	-0.0233912
Gypsy1	1293.11	4786.42	3008.73	5018.28	4229.89	5045.77	-0.400903	-0.208587
GYPSY10	2416.28	9478.81	3424.83	5597.64	4935.67	5696.81	0.398772	-0.236883
GYPSY11	18.3284	43.8624	21.8955	27.6114	33.0374	33.7894	0.329073	-0.4328
GYPSY12	521.018	2607.72	1889.8	3363.05	2967.37	3525.07	-0.747516	-0.305663
Gypsy2	3912.16	14330.7	9627.31	14832.2	12522.7	13670.6	-0.423064	-0.0987991
GYPSY2	1764.82	5930.35	3057.31	5542.82	4468.38	5849.16	-0.160405	-0.262668
GYPSY3	1146.64	4086.23	1843.02	3102.67	2958.69	3276.34	0.0814313	-0.334226
GYPSY4	2170.19	7521.77	6437.18	9786.62	8626.08	9557.92	-0.743251	-0.164558
GYPSY5	290.34	1040.83	393.666	642.847	547.687	624.095	0.360962	-0.176966
GYPSY6	3197.35	10869.7	7283.23	10526.5	10289	11056.9	-0.340343	-0.261293
GYPSY6A	324.85	785.422	652.159	833.558	816.392	803.222	-0.420247	-0.124491
GYPSY7	293.791	678.073	392.219	497.807	495.072	461.291	0.126908	-0.103712
GYPSY8	662.814	1185.75	2879.26	4277.99	4258.04	4081.94	-1.953	-0.220637
GYPSY9	30.215	70.7363	56.8197	65.6572	71.7035	65.1214	-0.278849	-0.159821
HELENA_RT	127.609	504.527	176.883	297.625	265.034	345.617	0.413803	-0.363917
HETA	1011.74	1764.53	11598.5	14571.8	15124.1	12340.1	-3.23671	-0.0696197
HETRP	358.439	1262.64	905.134	1410.03	842.7	1045.01	-0.51416	0.294471
HMR1	3.68102	8.42099	13.2097	18.2203	17.62	22.4678	-1.37689	-0.351021
HMR2	24.6168	80.036	219.95	488.416	212.419	337.982	-2.75888	0.364014
HMSBEAGLE	175.539	441.992	1267.68	2103.04	1435.66	1574.15	-2.44847	0.163383
HOBO	223.008	926.089	1331.37	2106.25	1984.45	2411.07	-1.58091	-0.354624
I	92.4089	273.719	3642.07	4820.03	3760.89	3829.7	-4.5306	0.156804
IDEFIX	1206.15	4798.57	2383.62	3523.26	3378.26	3757.21	0.0237011	-0.272612
INVADER1	877.156	3871.68	1997.01	3681.06	2758.87	3676.55	-0.257828	-0.180634
INVADER2	383.67	1276.04	1853.52	3257.9	2166.64	2798.38	-1.6228	0.0419225
INVADER3	272.319	1014.55	1019.59	1714.31	1494.64	1814.71	-1.0871	-0.275587
INVADER4	858.368	2046.08	1282.69	1956.87	1576.74	1597.76	-0.157538	0.0292732
INVADER5	8.97249	19.2584	21.7145	26.9692	23.8604	25.8028	-0.786164	-0.0287367
INVADER6	133.207	645.707	3186.88	5637.77	4210.56	5404.72	-3.502	-0.123791
IVK	288.27	771.143	4457.54	5329.87	4227.94	4173.04	-3.20766	0.220371
Jockey	213.192	612.096	4852.74	5859.79	5216.74	4963.27	-3.69826	0.0735613
JOCKEY2	57.4392	186.067	124.768	194.243	178.035	212.303	-0.389645	-0.291119
LOOPER1	123.928	564.792	134.54	231.004	223.553	275.055	0.913873	-0.447861
M4DM	56.2889	202.031	188.735	317.771	249.861	302.613	-0.971425	-0.125324
MARINER2	10.2762	24.6039	15.6526	21.9125	26.43	23.4332	-0.106986	-0.408582
MAX	11688.8	25159.5	40827.9	54982.6	54044.7	46736.4	-1.37858	-0.0729711
MDG1	757.293	3411.09	2310.79	3799.69	2985.85	3669.35	-0.551799	-0.123198
MDG3	398.931	1423.51	2720.29	3527.27	2832.78	2960.83	-1.77742	0.10883
MICROPIA	202.609	876.881	1347.39	2040.75	1516.79	1780.75	-1.65014	0.0391063
NOMAD	2604.55	2542.33	16002.4	24547.6	15936.3	17750.7	-2.97793	0.267513
NTS	238.96	1037.61	943.858	1381.05	675.555	957.162	-0.864898	0.509899
POGO	100.078	482.925	1925.44	2134.42	1761.14	1599.6	-2.79986	0.272653
PROTOP	7812.12	19858.4	7186.96	10360.9	9398.42	9317.01	0.657055	-0.0929312
QUASIMODO	1619.88	5404.08	4319.74	5717.16	5826.95	5497.84	-0.514958	-0.174171
QUASIMODO2	187.579	612.462	711.874	1151.65	1095.13	1180.35	-1.21989	-0.288135
R1	4716.38	11207.2	31307.3	51380	31505.7	34528.6	-2.3765	0.32445
R1-2	24.3868	43.4962	46.4148	80.6669	63.0159	75.9164	-0.904634	-0.128626
R2	113.421	397.178	261.931	411.602	344.568	406.087	-0.399558	-0.156402
ROO	28165.8	106089	60941.8	89497.9	72923.2	77595.4	-0.16421	-0.00075571
ROOA	503.916	1843.1	8460.7	14709.2	8787.47	10763.9	-3.30335	0.244984
ROVER	342.488	1048.08	1190.77	1623.45	1450.59	1472.08	-1.01706	-0.054549
RSP	315.494	1143.28	508.301	621.577	443.558	370.367	0.368588	0.473198
RT1A	2484.46	4778.22	22961.5	33071.4	24339.9	22411.9	-2.9477	0.261251
RT1B	3863.69	6397.24	44151.4	59802.6	45285.9	40762.3	-3.34071	0.272728
RT1C	215.57	451.219	718.57	1079.33	967.508	961.199	-1.43101	-0.10132
S	431.753	1512.12	2387.69	3122.89	2223.54	2202.45	-1.50327	0.316203
S2	9.58599	32.1462	15.1097	26.5679	23.3709	23.9598	0.00188912	-0.183504
SAR	69.3259	284.117	77.7199	158.926	116.121	164.822	0.578748	-0.247547
SAR2	241.414	772.681	149.287	344.42	154.419	283.217	1.03847	0.173923
STALKER2	3178.25	16614.7	4382.99	9277.74	6928.56	10241.6	0.534952	-0.329871
STALKER3	120.4	407.21	246.279	384.552	325.602	366.944	-0.257783	-0.134657
STALKER4	3854.79	14254.6	5938.38	9848.83	8081.45	9450.06	0.197983	-0.151195
TABOR	1787.83	6891.74	2509.2	3963.51	3643.05	4147.58	0.423251	-0.267369
TAHRE	113.728	329.663	2668.08	4574.17	1831.5	2059.31	-4.02979	0.896369
TART	513.042	1344.65	5639.8	11052.4	6891.12	8538.27	-3.16759	0.113493
TC1	18.5585	47.963	25.4241	35.7984	30.1008	35.8958	0.119758	-0.108328
TC1-2	29.1414	75.7157	185.931	251.954	283.51	319.288	-2.06213	-0.461126
TIRANT	21.3192	82.3792	60.1673	87.8908	54.6953	63.8927	-0.513769	0.320205
TLD2	7.43873	38.1507	34.5623	71.1153	41.9698	60.7332	-1.2129	0.0411915
TOM1	2.45401	7.10292	5.70006	9.71213	9.91123	11.1461	-0.689453	-0.450251
Transib1	29.5248	111.011	48.4958	69.0284	69.0116	77.4962	0.257977	-0.31802
TRANSIB2	151.535	906.172	1031.71	1658.53	1266.68	1561.86	-1.34679	-0.0723237
TRANSIB3	10.2762	36.8327	16.0145	20.7085	19.8225	24.4863	0.359315	-0.270911
Transib4	5.13809	21.9678	10.043	12.2806	22.025	20.0103	0.280037	-0.913032
Transib5	96.3967	348.995	94.6391	134.043	135.943	148.059	0.961728	-0.312554
TRANSPAC	244.404	1153.68	573.173	1007.97	796.203	1254.51	-0.177525	-0.375152
XDMR	43.4054	65.0247	12.2144	17.3374	14.8057	16.6753	1.87545	-0.0912345
ZAM	452.765	1825.6	598.507	981.166	933.491	1043.7	0.528372	-0.323825

## Sheet: spnE_antisense_normalized (RPM)
TE	mutant1	mutant2	mutant3	mel1	mel2	mel3	sim1	sim2	sim3	L2FC(mut/D.mel)	L2FC(D.mel/D.sim)
1731	355.062	377.812	301.987	14107.7	16098.1	13011.2	11762.2	13338.2	11703.1	-5.38409	0.23176
176	1475.77	1617.69	1515.26	15683.7	22153.6	16155.7	11135.9	11709.4	11842.1	-3.55034	0.638362
297	11065.9	12153.3	10911.9	44202.4	51505.4	41335	40829.9	45501.9	40008.8	-2.00547	0.117308
412	27677.6	30686.7	26688.4	45084.2	54233.9	43761	46716.4	51689.7	48170.3	-0.750385	-0.0348404
ACCORD	478.15	513.498	417.283	7860.93	10428.1	8040.73	5692.71	6697.81	6223.1	-4.22402	0.500338
ACCORD2	266.404	285.756	256.312	7301.02	8652.31	7080.93	7534.9	8087.84	7450.36	-4.83244	-0.00243102
ARS406	69.7212	64.2472	56.7612	805.988	992.326	920.959	1161.77	1257.47	1017.11	-3.83362	-0.337654
BAGGINS1	2862.44	3008.59	2550.26	21397.6	26002.6	19909.2	22346	25498.9	21056.2	-2.99869	-0.0337191
BARI	112.329	114.59	109.088	19599.7	29412.8	18805.8	13144.2	14300.6	12329.5	-7.65704	0.769836
BATUMI	1022.58	1159.33	970.705	64122.1	82163.7	64692.6	64236.5	70728.4	65251.8	-6.06441	0.0755328
BEL	178.176	181.714	135.695	22294.8	26470.4	20703.7	20947.2	23132.8	20280.6	-7.13109	0.11019
Bica	231.113	267.058	249.66	4693.34	5577.91	4420.5	5203.67	5636.72	5024.86	-4.29615	-0.110865
BLASTOPIA	205.29	248.359	191.569	5351.78	5734.67	5086.26	7144.68	7979.35	6843.7	-4.64763	-0.441825
BLOOD	6740.15	8082.69	7366.98	20949.5	24579	20025.2	21624.7	23936.6	20794.7	-1.56278	-0.0175484
BS	220.353	249.318	189.352	14301.2	15703.3	13127.8	16818.7	18423.8	16454.8	-6.0323	-0.261319
BS2	384.327	434.388	371.608	36251.9	43655	35552.7	39206.3	42278.6	40359.7	-6.59989	-0.0776533
BS3	38.734	54.6581	39.0233	1800.98	2233.76	1851.82	2032.37	2086.79	1931.17	-5.47428	-0.0395878
BURDOCK	37.8732	50.343	46.5619	3127.79	4099.41	3432.02	3685.34	3739.05	3666.4	-6.30537	-0.05726
Chimpo	94.6831	104.042	73.6121	9939.01	12049.8	9530.48	8156.66	9159.37	8304.63	-6.85469	0.298926
Chouto	86.5059	85.3433	90.4631	5402.23	6065.02	5161.85	5748.01	6173.35	5399.89	-5.98628	-0.0588334
CIRCE	280.606	342.812	298.44	21820.9	25462.2	21114.3	22232.3	24341.3	22904	-6.21325	-0.0226074
COPIA	201.847	224.865	183.143	3804.22	4634.45	3675.49	3720.21	4060.45	3145.95	-4.31208	0.14885
Copia1	233.695	231.578	204.429	5574.41	5761.96	5153.25	5746.33	5935.49	5089.89	-4.6219	-0.0244707
COPIA2	247.037	283.359	261.19	5574.65	6811.73	5562.51	5688.14	6115.05	5462.3	-4.503	0.0560027
CR1A	482.453	589.732	455.42	28114.6	32897.2	27159.5	30597.6	33397.1	29082.7	-5.85097	-0.0781223
DIVER	70.582	78.1515	68.2908	4268.68	5181.23	4564.13	5206.08	5988.29	5154.62	-6.01287	-0.222328
DIVER2	158.379	174.043	152.989	4522.58	5498.25	4430.66	4652.84	5201.61	4669.86	-4.89587	-0.00725106
DNAREP1	77.8984	89.179	82.4811	2052.04	2284.54	2094.25	1486.35	1631.09	1310.86	-4.68755	0.538252
DOC	4327.45	5168.55	4195	50147.4	64641.4	49642.1	52683.2	58244.5	51453.8	-3.58618	0.0180939
DOC2	265.973	283.359	269.172	5635.52	6955.17	5381.34	6372.65	6843.13	6371.14	-4.45662	-0.124138
DOC3	278.024	297.743	255.869	12990.3	14955.3	12699.5	14851.2	15490.8	14575	-5.61099	-0.144183
DOC4	19.367	19.6577	16.851	298.426	375.415	312.287	268.803	250.624	250.213	-4.14148	0.357591
DOC5	85.2148	93.4941	89.1328	1338.42	1757.44	1297.11	1223.08	1294.89	1240.61	-4.03574	0.225006
DOC6	101.139	137.125	113.522	5407.91	4917.52	5221.55	7026.15	8056.22	6687.24	-5.46579	-0.485682
FB4	11.1898	8.15077	7.53859	48.5535	55.2174	47.4425	48.5673	46.992	47.314	-2.49202	0.0818496
FROGGER	6.02529	10.5481	7.09515	28.6584	36.8116	32.8448	22.3602	20.0151	23.8021	-2.05444	0.571069
FW	3833.81	4551.96	3691.69	64046.1	81640.1	64217.1	63741.7	69418.8	63826.3	-4.11934	0.0916264
FW2	16.3544	12.4659	8.42549	173.371	185.645	186.642	214.225	233.8	212.768	-3.87285	-0.2762
FW3	15.4936	17.7399	14.1903	99.7123	139.947	114.436	86.3151	85.2817	82.1464	-2.90045	0.480768
G	182.911	202.81	147.224	15964.4	21913.4	15580.4	13474.1	15452.2	13814.2	-6.64828	0.322806
G2	197.113	202.331	141.459	47743	66354.1	46602.4	31330.5	36630	31651.9	-8.21478	0.689969
G3	15.4936	26.3701	15.5206	148.266	193.261	180.125	148.106	150.548	150.65	-3.18436	0.215393
G4	69.2908	68.0829	65.1866	2502.04	2974.76	2398.72	2054.73	2175.26	2002.86	-5.28095	0.33748
G5	43.0378	44.11	35.4757	1892.64	2367.68	1897.96	1570.5	1848.35	1646.12	-5.65022	0.281973
G5A	24.1012	17.2605	21.7289	465.877	539.163	457.482	315.206	386.669	329.747	-4.53489	0.503543
G6	337.847	418.566	359.635	4385.92	5140.61	3972.92	4428.52	4979.7	4430.39	-3.59643	-0.0357985
G7	0.860756	0.479457	2.21723	12.0792	18.4058	19.0291	17.5515	17.4044	13.3524	-3.79893	0.0355651
GTWIN	31381	36533.2	30954.3	51930.7	66483.9	49682.5	51277.9	58054.2	53496.2	-0.765712	0.045943
GYPSY	2062.37	2352.22	2021.23	6233.79	7629.83	6090.37	6096.88	6864.31	6432.67	-1.63248	0.0410777
Gypsy1	926.603	1064.87	938.776	3560.98	4472.61	3841.02	3851.24	4474.68	4069.59	-2.01878	-0.0619372
GYPSY10	7959.84	9367.63	8158.53	8732.76	9907.71	7995.11	8541.35	9737.49	9479.93	-0.0636496	-0.0595893
GYPSY11	16.7847	17.7399	15.9641	34.5795	41.2543	32.5842	36.3052	44.3813	34.5421	-1.10257	-0.0878949
GYPSY12	288.353	313.565	308.639	10105.3	10327.2	9168.92	12636.4	13771	12996.8	-5.02277	-0.412682
Gypsy2	4212.54	4846.35	4050.88	15977.2	17899	15664.4	14885.6	15844.4	14507.1	-1.91797	0.131101
GYPSY2	4644.64	5050.12	4367.51	11983.9	15044.2	12060.8	12637.6	14286.4	13288	-1.47493	-0.0408648
GYPSY3	804.806	899.941	787.561	2823.21	3427.28	2800.41	2737.56	3139.76	2959.59	-1.86058	0.0345194
GYPSY4	4834.86	5849.85	4973.25	17548.4	22247.8	17503.2	18634.7	21235.7	19108.8	-1.87162	-0.0416856
GYPSY5	5149.47	6070.4	5627.34	5724.1	6870.44	5583.62	5597.74	6327.09	6292.76	-0.109696	-0.00312671
GYPSY6	3230.85	3924.36	3388.82	11329.1	13294.1	10905.5	12479.6	14020.1	12475.2	-1.75256	-0.133566
GYPSY6A	551.744	615.623	481.583	1231.84	1466.12	1169.12	1244	1386.26	1336.4	-1.22969	-0.0366836
GYPSY7	58.5314	65.2061	70.0646	833.936	1032.95	903.754	1065.11	1157.1	1105.64	-3.83756	-0.264377
GYPSY8	252.201	290.551	265.181	7937.43	8739.89	7986.77	8810.87	9182.87	8443.66	-4.93203	-0.100169
GYPSY9	32.2783	34.0414	47.8922	239.215	257.364	241.644	258.705	302.547	256.889	-2.69234	-0.148294
HELENA_RT	483.745	554.252	540.118	1741.06	2299.45	1709.23	1422.88	1609.04	1505.92	-1.8653	0.341493
HETA	209.164	230.619	205.759	24987.7	28588.9	23751.5	22122.6	26048.9	24000.4	-6.90434	0.0995562
HETRP	21.5189	28.7674	18.6248	2328.91	2560.94	2189.92	1687.11	1644.14	1462.09	-6.68282	0.56267
HMR1	6.45567	4.79457	37.693	117.002	142.486	117.303	138.729	252.074	132.363	-2.94458	-0.473506
HMR2	6.45567	5.75348	3.99102	921.095	1045	945.983	747.744	849.917	905.352	-7.4899	0.218386
HMSBEAGLE	301.695	389.798	313.96	3470.27	4208.26	3540.72	3852.44	4036.67	3585.42	-3.48006	-0.0324576
HOBO	144.607	157.741	142.346	4005.07	4712.52	3539.68	3780.79	4065.39	3781.06	-4.78468	0.076129
I	187.645	215.276	205.759	7063.46	8744.65	6865.35	7426.95	7677.97	6975.77	-5.21918	0.0382203
IDEFIX	5759.32	6734.45	5879.21	8306.91	9820.76	7996.67	8486.05	9976.8	9046.85	-0.507809	-0.0745459
INVADER1	256.075	289.592	248.33	8829.63	10326.9	8320.69	6235.85	6761.62	5855.33	-5.11296	0.543458
INVADER2	137.721	140.481	127.269	5186.22	6515.97	5107.37	5220.74	5727.51	5158.68	-5.37354	0.0616002
INVADER3	191.088	216.715	217.289	4342.34	5327.84	4058.42	3590.85	4273.66	3542.17	-4.45697	0.267306
INVADER4	72.7338	78.1515	67.8473	2345.25	2496.84	2286.37	2758.24	2999.65	2565.12	-5.02635	-0.223515
INVADER5	3.8734	4.79457	6.20825	30.0795	30.1474	15.3797	28.6114	30.1677	21.1897	-2.3455	-0.0809254
INVADER6	192.379	198.016	172.944	25648.6	26309.8	23767.9	26554	28682.2	26140	-7.07065	-0.103814
IVK	209.164	281.921	214.628	17386.2	26244.7	17630.4	9398.73	10840.1	8932.77	-6.43975	1.07041
Jockey	95.1135	111.713	88.2459	9327.71	11633.7	9397.01	10621.6	12027.3	10074.1	-6.68488	-0.108207
JOCKEY2	292.227	346.168	301.987	1590.9	2185.21	1460.81	1062.71	1335.79	1155.86	-2.4774	0.559131
LOOPER1	10.7594	10.5481	9.75583	879.173	1059.6	782.541	597.714	564.194	649.624	-6.45295	0.587094
M4DM	24.9619	37.8771	26.6068	1061.78	1339.81	1123.76	880.943	1001.34	895.773	-5.30061	0.343696
MARINER2	13.3417	11.9864	10.6427	18.0003	26.974	17.2044	19.9559	25.8166	24.3827	-0.789593	-0.174127
MAX	1315.66	1400.97	1185.33	78832.1	102765	78406.3	86011.9	97792.9	85984.7	-6.05818	-0.0533038
MDG1	16914.3	19874.4	17092.2	32745.2	37800.7	31924.4	34411.6	37004.2	35099.7	-0.927359	-0.0558576
MDG3	250.049	252.194	263.851	5349.17	6329.69	5257	5257.29	5624.24	4987.13	-4.46641	0.0939005
MICROPIA	160.101	175.002	157.424	5268.64	6192.59	4913.17	6254.84	6954.52	6132.83	-5.0551	-0.240308
NOMAD	376.581	403.223	346.332	24277	30365.7	25480	32003	34554.2	29988.1	-6.15276	-0.268993
NTS	65.4174	57.0554	47.0053	1722.35	2414.01	1718.62	1744.82	2099.27	1721.3	-5.11049	0.0731832
POGO	43.0378	61.3705	50.1095	2232.28	2725.33	2148.47	1997.27	2291.58	1988.93	-5.52321	0.178797
PROTOP	661.06	651.103	706.854	23090.6	30156.6	22817.8	20030.9	22314.8	18828.4	-5.23551	0.314313
QUASIMODO	5585.87	6719.11	5950.61	11236.9	13071.9	10790.6	11735.5	13425.2	11989.3	-0.943109	-0.0819153
QUASIMODO2	94.2527	118.426	94.0107	3348.06	4582.09	3267.28	2502.9	2783.55	2273.69	-5.19025	0.566684
R1	5035.42	4921.15	3740.92	94218.8	112594	85534.2	108437	117293	107016	-4.4157	-0.186746
R1-2	6.88604	14.3837	8.86893	99.4754	114.877	86.5435	96.4133	102.976	107.4	-3.31958	-0.0279817
R2	115.772	128.494	108.201	4267.26	5133.63	3821.99	4572.06	4841.62	4402.53	-5.2294	-0.0633253
ROO	18491.2	20321.3	18079.8	183589	192619	171446	224728	236285	215308	-3.26696	-0.304444
ROOA	1094.45	1190.97	1037.67	36995.6	38614.1	34198.5	39799	42311.3	38123.2	-5.04632	-0.130853
ROVER	6590.38	7678.5	6675.2	8685.39	10493.2	8456.76	8829.39	9898.19	9596.04	-0.399972	-0.0354905
RSP	40.8859	43.1511	52.7701	739.671	882.526	651.944	810.496	868.771	777.924	-4.05511	-0.111689
RT1A	620.605	634.801	556.082	46273.8	55311	45806.5	48901.5	52499.3	48150	-6.34633	-0.0209837
RT1B	1364.73	1512.21	1229.23	118327	142106	115246	125059	135324	121897	-6.51557	-0.0251246
RT1C	95.9742	106.919	86.4721	2664.05	2833.86	2474.83	2531.51	2808.5	2291.68	-4.78411	0.0630726
S	62.4048	70.0007	67.4039	7822.79	10164.8	7974.52	7859.48	9486	8948.15	-7.02164	-0.0183086
S2	29.6961	23.0139	27.0502	36.7112	38.0809	33.3662	30.2944	31.6181	26.1243	-0.439402	0.296965
SAR	253.493	281.441	235.027	246.794	308.456	234.345	517.41	574.056	532.936	-0.0363278	-1.04072
SAR2	93.392	81.5077	80.2638	565.352	696.881	547.414	1465.43	1556.54	1230.74	-2.82621	-1.23268
STALKER2	3970.67	4621.01	4079.27	4985.38	5813.05	4673.87	5009.4	5579.86	5406.57	-0.288165	-0.0480083
STALKER3	291.366	364.867	294.449	1127.62	1177.97	1077.88	1218.03	1360.16	1182.56	-1.83147	-0.152511
STALKER4	11163.1	13091.1	11913.6	76918.2	82496.3	73926.4	90223.3	99694.9	85933.9	-2.68966	-0.241456
TABOR	8515.89	10090.2	8926.14	9195.08	10902.9	8891.3	9425.9	10667.8	10560.6	-0.0743997	-0.0805684
TAHRE	161.392	178.837	146.781	11672	13150	12341.6	10108	11410.6	11316.2	-6.25379	0.178663
TART	2493.18	3269.9	2854.47	63116	90619.6	70431.3	79608.5	76257.2	76524.8	-4.70115	-0.0519779
TC1	25.8227	25.4112	20.842	65.1327	85.6821	66.993	60.8293	51.9232	55.4416	-1.59547	0.372929
TC1-2	27.1138	26.8496	23.5027	718.118	813.028	681.4	710.236	795.383	690.262	-4.836	0.0109072
TIRANT	41.3163	38.3566	34.1454	116.765	161.209	121.734	58.425	65.2666	68.2135	-1.81222	1.05856
TLD2	154.936	195.139	163.632	222.872	256.094	222.615	231.777	261.067	224.379	-0.449666	-0.0318085
TOM1	2.58227	4.31511	6.20825	25.5794	41.889	28.6741	32.2179	32.4883	28.4465	-2.87499	0.0455774
Transib1	20.6581	25.4112	21.2854	179.529	184.058	156.925	132.719	143.297	124.526	-2.95008	0.377984
TRANSIB2	105.873	122.741	88.6893	6244.45	7612.7	5868.8	5174.58	6018.16	5518.9	-5.95809	0.23924
TRANSIB3	14.6328	17.2605	16.4075	29.3689	41.2543	31.2808	37.267	32.4883	38.0254	-1.07709	-0.0808862
Transib4	14.6328	20.1372	16.851	36.0006	49.1879	34.1482	36.3052	37.1295	35.4129	-1.20901	0.132728
Transib5	33.1391	45.5484	33.2585	1271.15	1599.72	1239.76	1093.49	1333.47	1026.69	-5.19849	0.251243
TRANSPAC	108.025	134.727	122.835	2432.65	3002.36	2315.56	2872.44	3020.83	2575.57	-4.40602	-0.127861
XDMR	3.44302	3.3562	1.77379	13.0265	13.011	11.4696	13.2238	16.2441	16.2551	-2.12929	-0.285755
ZAM	2967.45	3599.76	3131.18	3196.95	3766.84	3084.29	3210.97	3558.34	3544.78	-0.0511015	-0.0376966

## Sheet: armi_antisense_normalized (RPM)
TE	mutant1	mutant2	mutant3	mel1	mel2	mel3	sim1	sim2	sim3	L2FC(mut/D.mel)	L2FC(D.mel/D.sim)
1731	195.966	132.96	204.482	8378.28	7360.63	7162.91	5625.75	6748.89	6042.34	-5.42408	0.314425
176	1070.35	1024.11	1335.51	7363.32	7097.26	6104.47	5874.9	6718.28	6694.55	-2.58393	0.0925117
297	7851.55	7093.56	8916.76	53804.1	53717.5	52143.2	34300.4	38245.3	38460	-2.74227	0.524412
412	21689.5	20008.5	24736.1	29677.1	30808.9	24078.9	24535.2	25735.6	26125.1	-0.348134	0.146561
ACCORD	92.6706	72.4156	103.031	4914.22	5121.53	4315.24	4027.45	4930.21	4862.09	-5.74215	0.0544191
ACCORD2	13.3014	16.3825	23.4492	4816.99	4969.94	4365.8	3841.52	4530.4	4585.95	-8.05725	0.127252
ARS406	683.605	692.657	753.654	684.074	624.702	706.572	369.516	390.601	440.868	0.0797678	0.746811
BAGGINS1	865.791	848.173	1019.74	11829.7	11039.8	9693.77	8729.84	10020.4	9809.05	-3.57432	0.189283
BARI	1892.88	1944.46	2460.58	4955.88	4851.99	3948.85	3425.69	3931.47	4213.85	-1.12719	0.249621
BATUMI	19640.2	16026.3	17579.5	46280.3	45760.4	40832.3	33940.3	39535.4	38255.6	-1.3193	0.250014
BEL	33.0738	31.9737	41.3094	4682.6	4382.94	3940.84	3514.98	4388.94	4257.96	-6.93416	0.0968526
Bica	12.3827	14.958	16.5238	1842.12	1956.48	1575.94	1665.6	1902.78	2015.16	-6.93694	-0.0550407
BLASTOPIA	5981.57	4417.19	5811.26	22149.6	20410	17472.5	16633.1	18574	18540.3	-1.88885	0.159538
BLOOD	7265.17	6684.71	7851.46	17700.7	18052.6	15818.7	14578.8	16164	17185.7	-1.24217	0.105705
BS	53.6451	52.4716	85.4133	19333.5	17691.9	16126.3	12671.7	14626.5	13480.9	-8.1164	0.382287
BS2	40.1839	47.0108	70.955	16855.5	15865.6	14138	12143	14144.6	13716.2	-8.21089	0.228193
BS3	3.23548	4.11542	7.77589	1751.41	1799.7	1422.77	1425	1711.1	1650.59	-8.36112	0.0553439
BURDOCK	25.8439	28.4122	37.6645	7815.85	7099.71	6318.73	6553.98	7409.63	7524.44	-7.85179	-0.0171392
Chimpo	5.43241	8.7057	16.0378	6210.28	6834.22	5632.17	5392.57	6312.42	6965.46	-9.27363	0.000480391
Chouto	11.2643	11.08	15.6733	3328.79	3139.17	2602.6	2703.03	3032.38	3137.92	-7.89838	0.0317166
CIRCE	763.454	599.744	801.281	15704.7	14934.6	13157.7	10899.4	12778.1	12237.5	-4.33874	0.286247
COPIA	2593.42	1844.82	2877.2	15777.6	14286.6	13917.5	12053.7	13017.1	13450.8	-2.58789	0.191234
Copia1	754.906	724.552	900.424	15335.7	14779.9	13093.1	11002.7	11202.7	11787.2	-4.18236	0.3461
COPIA2	704.736	718.379	790.103	2817.58	2848.53	2668.08	1782.22	1887.03	1899.56	-1.9129	0.581675
CR1A	5396.86	4837.84	5947.46	33576.2	34932.7	32246.3	29388	31620.3	34143.5	-2.63838	0.082552
DIVER	14.0604	15.1954	17.3743	3717.99	3654.96	3181.64	2398.61	3138.88	2997.02	-7.8224	0.30649
DIVER2	34.5517	32.2111	46.7768	1586.15	1518.21	1317.45	1192.49	1432.53	1362.32	-5.28337	0.149208
DNAREP1	22.8481	26.2754	32.8045	4741.28	4126.6	3373.68	3174.34	3995.86	3851.79	-7.22322	0.151404
DOC	22227.5	19271.9	22707.7	35493.7	35685.9	32174.7	24775	28854.3	29130.3	-0.686795	0.320601
DOC2	98.822	84.7619	104.003	2754.63	2993.82	2638.57	2375.69	2598.79	2724.02	-4.86609	0.123581
DOC3	874.219	762.857	1049.62	8322.05	8430.09	7399.31	7395.27	8364.29	8454.88	-3.1682	-0.00375728
DOC4	0.998605	2.13685	2.67296	153.377	186.176	149.942	148.301	157.905	160.335	-6.397	0.0692911
DOC5	7.78912	8.46827	8.99087	1089.29	1118.18	933.422	879.915	1086.11	1051.27	-6.95885	0.0579181
DOC6	35.1509	35.7725	45.6834	1573.25	1454.23	1322.74	1119.44	1250.26	1107.92	-5.22137	0.32299
FB4	13.9006	11.08	12.6358	38.9782	37.7662	32.0934	21.1859	21.9917	21.1132	-1.53275	0.759496
FROGGER	1.51788	1.18714	1.82247	15.2145	16.5932	12.9794	12.1635	10.2034	12.9606	-3.3063	0.342298
FW	26840	25614	29841.9	71932.3	74671.5	64615.4	56855.1	66098	63994.2	-1.35985	0.17611
FW2	2.31676	2.216	2.18697	171.707	174.561	154.203	122.036	155.824	153.645	-6.21874	0.213907
FW3	7.34974	8.38913	10.2059	87.0126	75.9306	74.4542	63.4907	61.3193	64.8028	-3.19379	0.324248
G	54.7236	55.4791	88.3293	14362.3	14666.8	12972.4	11595.3	13289.6	13658.8	-7.72492	0.123948
G2	49.5308	45.6654	59.6557	5490.85	5352.71	4908.49	3882.76	4654.62	4325.69	-6.66851	0.292304
G3	2.15699	3.08657	1.82247	139.249	129.361	118.817	88.486	97.7741	77.9724	-5.77688	0.552115
G4	12.902	14.3248	18.9537	3162.37	3072.34	2694.56	2193.04	2482	2565.56	-7.59511	0.302434
G5	7.82907	9.10141	13.3648	524.539	519.501	505.359	555.711	592.687	516.959	-5.67647	-0.104124
G5A	3.95448	3.40314	2.79446	225.32	243.721	208.704	187.598	232.3	213.013	-6.0609	0.0987395
G6	317.157	330.817	363.644	7692.83	7339.39	6355.86	6262.79	6920.27	7912.21	-4.40207	0.0198866
GTWIN	17821.9	16975.6	20169.9	22830.9	23825.1	18466.1	20491.4	22150.1	23355.3	-0.24457	-0.0192514
GYPSY	2506.7	2031.04	2302.27	9027.94	9042.65	7525.17	7429.08	8116.54	8768.65	-1.90383	0.0741008
Gypsy1	879.412	842.158	1001.51	7257.91	7107.35	6278.37	5499.9	6137.97	6550.52	-2.92238	0.182678
GYPSY10	3968.66	3872.3	4765.77	4698.9	4795.38	3757.32	3759.79	4019.54	4054.98	-0.0719727	0.163191
GYPSY11	16.6567	13.2168	16.2808	52.5263	55.6205	46.5581	40.4336	49.63	52.6784	-1.74498	0.11611
GYPSY12	186.699	155.278	210.921	12700.8	12441.5	10385.5	8028.3	9520.74	9126.53	-6.00579	0.413427
Gypsy2	3272.59	3358.42	3929.13	5710.3	5793.23	4580.45	4577.68	5254.74	5378.84	-0.606995	0.0804847
GYPSY2	2987.87	2809.8	3360.89	6660.99	6381.36	5208.69	5500.9	6226.83	6368.44	-0.994787	0.0122939
GYPSY3	664.951	703.421	727.775	1732.79	1797.18	1465.45	1442.04	1580.04	1668.36	-1.25287	0.0908833
GYPSY4	3371.81	3373.7	3926.34	11279.5	11408.8	9516.77	8761.72	10182.2	10367.6	-1.59348	0.135818
GYPSY5	5108.55	5025.64	5853.3	5375.94	5295.63	4272.11	4465.14	4964.39	5065.49	0.0974079	0.0439791
GYPSY6	2386.31	2313.74	2671.5	6297.8	6420.79	5614.8	5271.13	5938.86	6218.98	-1.31443	0.0729857
GYPSY6A	478.412	399.513	410.421	673.206	699.106	647.487	568.676	580.602	641.129	-0.648692	0.173924
GYPSY7	2.91593	2.37428	3.88795	289.656	284.806	233.242	172.828	210.407	199.216	-6.45948	0.471687
GYPSY8	3.19554	6.41056	9.96286	2657.9	2593.06	2184.23	2538.29	2745.6	2487.8	-8.56966	-0.0638594
GYPSY9	2.11704	2.29514	1.94397	90.4902	84.1609	81.8156	62.4214	73.2067	61.2491	-5.33447	0.381475
HELENA_RT	455.763	471.612	596.921	1004.09	994.466	812.861	859.664	975.066	981.449	-0.883152	-0.00244373
HETA	54.9233	35.8517	49.9358	3517.96	3549.56	3321.96	3397.22	3945.14	4131.49	-6.20625	-0.143227
HETRP	1971.89	1068.9	1521.16	7854.82	6937.17	7416.17	5581.17	6802.48	6974.87	-2.28337	0.198121
HMR1	1.7176	0.712285	0.850488	70.9287	97.1036	57.0837	59.414	66.9658	70.4469	-6.10066	0.193742
HMR2	6.5908	4.66942	7.2899	401.084	380.317	367.815	262.317	316.206	313.562	-5.95308	0.365398
HMSBEAGLE	7321.57	5900.33	8305.62	20121.7	20580.3	17871.5	17883.8	19306.2	19455.9	-1.44407	0.0482773
HOBO	44.4979	48.5936	56.7397	1404.59	1303.96	1205.09	995.535	1239.36	1103.53	-4.7071	0.229342
I	146.236	144.594	167.303	4930.66	4999.81	4520.2	3749.7	4883.85	4960.55	-4.97923	0.0881566
IDEFIX	4508.86	4477.03	5184.58	10125.5	10200.1	8491.13	8135.23	8905.86	9448.46	-1.02402	0.121481
INVADER1	419.015	361.761	473.843	9046.34	8512.79	7650.44	6566.08	6897.28	6802.41	-4.32865	0.314927
INVADER2	371.082	325.039	410.057	3019.14	2763.57	2373.17	2406.9	2712.81	2674.26	-2.88226	0.0654815
INVADER3	2830.53	2337.96	3028.59	9993.99	9926.6	8801.22	7759.3	8282.76	8389.45	-1.80897	0.233403
INVADER4	345.477	340.868	472.385	6406.11	6362.31	6432.51	4439.2	4309.69	5111.69	-4.05056	0.470189
INVADER5	0.519275	0.395714	0.607491	14.5625	13.2746	12.3983	8.08671	8.02401	6.48028	-4.72397	0.832714
INVADER6	30.757	39.0965	61.1136	16720.3	15784.2	13517.1	10016	11922.7	10563.1	-8.45696	0.501798
IVK	57.5996	57.6951	67.5531	4992.03	5063.06	4515.68	2893.24	3714.03	3460.89	-6.31629	0.533278
Jockey	16.3372	18.7568	27.2156	4411.27	4030.89	3693	2679.64	3425.07	3235.75	-7.60552	0.377629
JOCKEY2	177.033	146.018	174.715	853.317	860.127	778.443	758.213	810.921	662.452	-2.3237	0.15917
LOOPER1	2.35671	3.324	3.40195	527.075	464.81	409.918	370.92	433.792	440.032	-7.26995	0.171434
M4DM	38.9057	33.1608	45.6834	962.427	863.777	818.092	910.123	937.324	1056.7	-4.48909	-0.135232
MARINER2	2.95587	4.66942	3.28045	19.3442	22.965	18.9848	14.3021	13.4724	14.8419	-2.49066	0.524336
MAX	1751.39	1109.26	1750.67	43506.1	45799.6	40982.7	38265.9	41030.2	41618.4	-4.82038	0.107722
MDG1	15151.3	12940.1	15414.4	21301.1	21617.5	18385.7	16129.7	17199.3	18208.1	-0.494784	0.250378
MDG3	5039.96	4053.14	5682.84	9671.8	9518.28	8794.83	7407.7	8382.42	8759.25	-0.921399	0.188963
MICROPIA	624.328	482.533	731.177	14938.1	14465	13482.7	11193.2	11883.7	12018.6	-4.54426	0.289216
NOMAD	3139.26	2199.85	3301.47	26674.7	26253.3	29547.6	19543.6	21642.3	21458.7	-3.25477	0.396776
NTS	536.89	366.51	479.311	1512.9	1374.45	1283.22	914.333	1211.63	1108.96	-1.59275	0.366515
POGO	961.098	833.215	1097.74	2971.4	2726.2	2683.19	1727.01	1999.37	1982.34	-1.53499	0.553919
PROTOP	6236.25	5665.12	7055.53	17403.1	16348.3	14706	12135.8	13405.3	13889.1	-1.35399	0.297414
QUASIMODO	4227.26	3896.28	4725.68	23350.8	23455.3	20833.5	19570.9	20319.2	21190.9	-2.39619	0.147144
QUASIMODO2	16.2573	16.1451	21.3837	2825.99	2929.97	2281.6	1422.13	1661.86	1713.09	-7.22338	0.744601
R1	8186.49	6918.82	9161.21	54531.3	51981.8	45332.1	41703	45419.2	44355.2	-2.64556	0.207786
R1-2	1.47794	2.216	2.42997	62.5244	57.2798	46.5581	38.0276	41.1107	40.1359	-4.76373	0.480047
R2	9.10728	8.38913	14.5798	2254.72	2458.92	1988.57	2197.11	2378.38	2760.6	-7.70699	-0.130376
ROO	17636.2	14031.3	18442.2	141224	129425	122689	111511	125982	122655	-2.97261	0.127184
ROOA	334.573	333.824	429.982	24237	22048.8	19963.6	15413.5	18011.2	16955.8	-5.91446	0.395039
ROVER	4745.05	4143.28	4992.73	6912.18	7067.79	5951.88	5535.59	6223.27	6358.2	-0.521957	0.137727
RSP	49.371	37.7511	54.4312	110.414	108.122	98.1529	77.6592	75.6833	85.0798	-1.16172	0.409545
RT1A	46.9744	57.4576	106.068	31591.1	30196	26375.4	24765.5	27862.7	26366.2	-8.7102	0.158414
RT1B	91.5921	111.591	184.556	60093.7	59794.6	53196.1	48522.7	53519.3	53177	-8.80217	0.157171
RT1C	6.5908	9.18056	10.6919	1937.03	1844.04	1452.34	1585.33	1756.07	1746.75	-7.62762	0.0406093
S	94.1885	58.0908	105.218	1857.91	1743.15	1593.05	1411.83	1635.51	1547.53	-4.33425	0.17685
S2	2.99582	3.71971	1.57948	19.8513	22.2349	19.9535	16.2403	18.7227	19.4408	-2.90288	0.189485
SAR	261.714	311.031	291.839	308.058	324.298	312.733	193.212	234.083	221.793	-0.128444	0.542036
SAR2	706.413	531.681	475.423	618.507	693.265	761.977	282.834	380.398	363.732	-0.27528	1.01386
SAT6	0.199721	0.633142	0.364495	3.98476	4.11512	4.13276	4.67826	4.06154	5.22603	-3.35281	-0.191167
STALKER2	3925.8	3929.52	4556.79	4511.98	4453.29	3654.13	3583.42	4215.48	4042.02	-0.0238952	0.0918622
STALKER3	274.656	291.087	410.3	823.323	898.225	816.542	667.922	708.689	702.588	-1.37873	0.287716
STALKER4	12560.5	11007.2	13343.9	62822.7	64891.4	59666.3	54340.2	58701	57636.9	-2.34383	0.134692
TABOR	7789	7702.01	9076.89	7628.49	7946.63	6300.39	6381.02	6927.6	7032.57	0.167459	0.104913
TAHRE	64.2303	65.3719	72.17	3001.1	3226.12	3092.27	3628.93	4367.24	4272.18	-5.52945	-0.396618
TART	10194	8593.48	11014.4	74114.1	73439.5	63644.5	61262.1	75796.7	74531.4	-2.82512	-0.00267598
TC1	6.5908	8.62656	8.26188	25.2851	26.0846	21.1804	20.1165	24.072	21.5312	-1.62759	0.142647
TC1-2	10.8648	12.188	13.3648	1686.42	1733	1384.21	1430.21	1391.52	1354.38	-7.04335	0.201965
TIRANT	62.1133	55.0833	64.3941	74.841	78.5192	68.8362	64.0922	74.0983	86.5431	-0.291145	-0.0163806
TLD1	0.119833	0.158285	0	12.0992	8.76123	7.42605	3.80944	4.85403	3.13562	-6.66827	1.26143
TLD2	198.443	248.904	336.307	414.777	373.348	259.33	371.855	446.175	422.89	-0.4186	-0.244522
TOM1	1.59777	3.08657	1.94397	19.634	21.0402	16.7893	16.1066	15.7508	19.8589	-3.11593	0.152026
Transib1	4.99303	4.27371	4.61694	250.605	249.96	216.647	269.334	271.727	259.838	-5.69094	-0.159221
TRANSIB2	413.582	275.971	410.3	8030.66	7729	6664.84	5023.39	6065.86	5696.79	-4.34969	0.417814
TRANSIB3	3.31537	2.77	6.19641	115.051	106.661	92.987	75.8547	94.2079	98.2494	-4.67938	0.230062
Transib4	6.07152	4.74856	6.68241	19.9238	16.3277	15.627	13.2996	15.949	16.5143	-1.56758	0.18096
Transib5	30.9168	28.3331	35.9635	1114.14	1128.47	1003.61	676.41	702.349	772.825	-5.09145	0.593363
TRANSPAC	18.8137	22.6348	27.2156	1542.39	1381.82	1114.42	1124.32	1342.78	1302.54	-5.87817	0.0994397
XDMR	14.1403	14.6414	15.6733	36.5873	31.9254	35.7096	19.3814	27.5392	23.6217	-1.22925	0.563104
ZAM	2495	2407.44	2769.19	2558.72	2630.49	2085.81	2029.23	2426.32	2394.57	0.07658	0.0868232
G7	0	0.158285	0	5.28886	4.18149	3.48701	3.74261	3.96248	5.22603	-6.3551	0.00292539
