# Supplementary material for: Adaptive evolution among cytoplasmic piRNA proteins leads to decreased genomic auto-immunity
Source: PLoS Genet. 2020 Jun 11;16(6):e1008861. doi: 10.1371/journal.pgen.1008861 (PMC7310878; doi:10.1371/journal.pgen.1008861)
Supplement: S5 Table — (XLS) [file pgen.1008861.s014.xls]

## Sheet: aub_pingpong
TE	mutant1_pingpong	mutant2_pingpong	mel1_pingpong	mel2_pingpong	sim1_pingpong	sim2_pingpong
1731	0.0195546	0.0401348	0.114668	0.136492	0.100658	0.117645
176	0.0256945	0.042434	0.10276	0.0979127	0.0661721	0.0863803
297	0.0639028	0.0463861	0.400804	0.372083	0.328894	0.314767
412	0.0163873	0.0227168	0.0778325	0.0939302	0.0674594	0.0851187
5S	0.0111996	0.00342857	0	0	0	0
ACCORD	0.0570444	0.0622758	0.192582	0.227682	0.105843	0.172574
ACCORD2	0.0198268	0.0400097	0.103227	0.109687	0.0577497	0.0669713
ARS406	0.0469599	0.072165	0.1545	0.175758	0.0692706	0.0717031
BAGGINS1	0.046686	0.0817958	0.0847736	0.17495	0.150619	0.121999
BARI	0.0204256	0.0418223	0.0949863	0.0941589	0.0931831	0.109661
BATUMI	0.0329811	0.0399867	0.204494	0.203514	0.126032	0.187991
BEL	0.00804168	0.0189341	0.133464	0.126601	0.0828845	0.119282
Bica	0.0178237	0.027345	0.169398	0.16075	0.0617228	0.0645279
BLASTOPIA	0.0207675	0.0340879	0.124903	0.153587	0.0849451	0.0736227
BLOOD	0.0266268	0.032432	0.134731	0.134148	0.116455	0.104102
BS	0.0212756	0.0352886	0.113705	0.125799	0.0693917	0.0852487
BS2	0.0347038	0.0386421	0.198303	0.202883	0.139215	0.168579
BS3	0.0100823	0.0211644	0.0323725	0.055316	0.031876	0.048128
BURDOCK	0.0103212	0.0322315	0.135772	0.127995	0.116502	0.108587
Chimpo	0.0315984	0.0387413	0.211371	0.21304	0.0883815	0.140408
Chouto	0.0160346	0.0247781	0.0482634	0.0677124	0.0436233	0.055154
CIRCE	0.0349189	0.0397655	0.119786	0.176314	0.0815325	0.114641
COPIA	0.026004	0.0403666	0.12188	0.134255	0.0865243	0.108702
Copia1	0.00529431	0.0237069	0.109903	0.121626	0.0526832	0.078887
COPIA2	0.0958646	0.0422042	0.10866	0.101993	0.0775514	0.100785
CR1A	0.0460883	0.047859	0.137058	0.145242	0.104386	0.11489
DIVER	0.0175178	0.0272871	0.0993552	0.117918	0.0683552	0.0942449
DIVER2	0.0269818	0.0332295	0.125251	0.138748	0.0831363	0.112992
DNAREP1	0.0234677	0.0258069	0.0510498	0.0636362	0.0497936	0.0543218
DOC	0.0589825	0.0662449	0.228105	0.214105	0.188576	0.212562
DOC2	0.0300092	0.0430953	0.060986	0.0769598	0.0545718	0.0713711
DOC3	0.0368874	0.0374758	0.146865	0.156469	0.124614	0.141193
DOC4	0.0838554	0.0509985	0.0210278	0.0264449	0.0304883	0.0283738
DOC5	0.0114306	0.0221738	0.0492835	0.0537924	0.0271652	0.047463
DOC6	0.00258659	0.038882	0.0447036	0.0498894	0.0258504	0.0382902
FB4	0.0208808	0.024232	0.0243701	0.0561742	0.0388517	0.0607061
FROGGER	0	0.07787	0	0.0101351	0	0.0307596
FW	0.0656189	0.0681666	0.185135	0.234059	0.142942	0.201132
FW2	0.0319129	0.0259353	0.230276	0.396625	0.00806689	0.187017
FW3	0.00214047	0.00685624	0.00453582	0.00648463	0.00330037	0.00913016
G	0.0253215	0.0415451	0.131591	0.15252	0.115698	0.122482
G2	0.0314749	0.0387844	0.124689	0.145372	0.0935495	0.122145
G3	0.0050998	0.01847	0.0173307	0.0396324	0.00937929	0.019961
G4	0.0236765	0.024811	0.0274495	0.0432387	0.036067	0.0468302
G5	0.0181526	0.0261642	0.0243142	0.0439568	0.0245502	0.0407224
G5A	0.027918	0.0255102	0.0170098	0.0358641	0.0226453	0.0217383
G6	0.0153667	0.0209782	0.120523	0.107849	0.057845	0.0816454
G7	0.0438637	0.00399376	0.00761773	0.0296299	0.00196078	0.0424502
GTWIN	0.0036143	0.0342512	0.0172612	0.0451994	0.0218994	0.0341063
GYPSY	0.0123136	0.0254965	0.127535	0.0790383	0.0437914	0.0615397
Gypsy1	0.0212581	0.0349503	0.0997567	0.0956033	0.0796865	0.0892797
GYPSY10	0.0111899	0.0198995	0.0117526	0.033456	0.0248586	0.0145896
GYPSY11	0.00331976	0.0137531	0.0017888	0.00761082	0.0202787	0.00569569
GYPSY12	0.0292331	0.0490646	0.0733754	0.0895845	0.0483334	0.0731951
Gypsy2	0.0313539	0.0349446	0.0930721	0.0857653	0.076851	0.0746577
GYPSY2	0.0625613	0.0731871	0.0625784	0.0635475	0.0454965	0.070698
GYPSY3	0.022011	0.0382648	0.0896135	0.0926785	0.0717111	0.0808512
GYPSY4	0.0598316	0.0370412	0.16349	0.170746	0.104512	0.122468
GYPSY5	0	0.0112722	0.00339658	0.0804106	0.00980125	0.0297902
GYPSY6	0.103765	0.0317865	0.0748245	0.0819442	0.0682942	0.0708344
GYPSY6A	0.0243958	0.035032	0.0122002	0.029376	0.0162228	0.0270315
GYPSY7	0.0114409	0.0210994	0.0213575	0.0299487	0.0151272	0.0401216
GYPSY8	0.0189208	0.0215088	0.074085	0.0860332	0.0543849	0.0771491
GYPSY9	0.00274631	0.0347849	0.0131164	0.0377297	0.00986615	0.0202664
HETA	0.0299794	0.0368931	0.178271	0.221702	0.127767	0.172265
HETRP	0.0928755	0.157766	0.702099	0.754216	0.570183	0.628209
HMR1	0	0.00101569	0.011123	0.0110725	0.00947288	0.00851772
HMR2	0.0483629	0.0412909	0.290875	0.207664	0.308542	0.253553
HMSBEAGLE	0.0325371	0.0321413	0.137724	0.138981	0.100269	0.120904
HOBO	0.0108863	0.0179782	0.038339	0.0453548	0.0464833	0.0484467
I	0.0266649	0.0390337	0.297569	0.207598	0.20954	0.163067
IDEFIX	0.0215656	0.0368275	0.0490016	0.0542919	0.038956	0.0451732
INVADER1	0.021077	0.033711	0.0870729	0.113491	0.0753436	0.0963262
INVADER2	0.0309629	0.0479751	0.294054	0.313153	0.232042	0.239481
INVADER3	0.0171045	0.0317923	0.0778357	0.0830721	0.0526982	0.0713314
INVADER4	0.0443923	0.0540136	0.0832746	0.125776	0.064223	0.111024
INVADER5	0	0.0214863	0.0156223	0.00878059	0.0250526	0.00929507
INVADER6	0.0174384	0.0217696	0.053256	0.0433313	0.0460046	0.0512721
IVK	0.0283442	0.0445039	0.163182	0.180512	0.0705895	0.116744
Jockey	0.0202524	0.0431543	0.342197	0.263828	0.298542	0.244364
JOCKEY2	0.0237303	0.0213877	0.0600291	0.04254	0.0345909	0.0427934
LOOPER1	0.016191	0.0309558	0.0250296	0.0342726	0.0217772	0.0274259
M4DM	0.122738	0.0308309	0.0472287	0.0865947	0.0653176	0.0711927
MARINER2	0	0.036328	0.0184056	0.0313052	0.0262507	0.0177034
MAX	0.0533934	0.038526	0.167899	0.174668	0.130159	0.150047
MDG1	0.0347719	0.0509357	0.0882251	0.0657122	0.0408357	0.0705161
MDG3	0.0149425	0.021333	0.230203	0.223427	0.0882519	0.16301
MICROPIA	0.0351505	0.0347164	0.204005	0.170683	0.083805	0.0930207
NOMAD	0.0657405	0.0615645	0.267458	0.252183	0.168893	0.193863
NTS	0.0345912	0.0251721	0.210701	0.0958363	0.124313	0.0705136
POGO	0.00837591	0.0236437	0.0362091	0.10052	0.0192553	0.0938688
PROTOP	0.0359856	0.0567226	0.246789	0.328535	0.149631	0.26817
QUASIMODO	0.0128545	0.0235796	0.0525571	0.0595887	0.0346762	0.0605405
QUASIMODO2	0.0121914	0.0256131	0.0634249	0.0961714	0.064997	0.0790063
R1	0.0330142	0.0439186	0.229151	0.285937	0.168356	0.221788
R1-2	0.0393906	0.0597539	0.0488286	0.0769555	0.0797832	0.0671005
R2	0.0436813	0.02304	0.0135632	0.0323875	0.0331784	0.037692
ROO	0.0515685	0.0327657	0.308776	0.287121	0.269335	0.251731
ROOA	0.0239998	0.0403552	0.106259	0.142902	0.0849285	0.0949802
ROVER	0.0235411	0.0321437	0.087138	0.0867538	0.0518241	0.075106
RSP	0.00837257	0.0124313	0.0555575	0.170972	0.0266497	0.101946
RT1A	0.0303486	0.0380155	0.197943	0.237144	0.144548	0.215468
RT1B	0.0379579	0.0377908	0.260042	0.256875	0.162524	0.211426
RT1C	0.0245333	0.0289743	0.0500909	0.03585	0.0316744	0.0408236
S	0.0198788	0.0328783	0.0769014	0.0795758	0.0592202	0.0586811
S2	0.0158587	0.0241647	0.0274443	0.0241016	0.0175872	0.0216493
SAR	0.0201136	0.0229161	0.0655202	0.0825625	0.0493178	0.0631335
SAR2	0.0384481	0.0354385	0.0246502	0.0284678	0.0174447	0.0225935
SAT6	0.00981811	0.0159822	0	0.0152576	0.0518874	0.0290635
STALKER2	0.0487666	0.0249409	0.0256224	0.0301046	0.0233655	0.0330321
STALKER3	0.0113769	0.0154883	0.0808335	0.117344	0.015023	0.064894
STALKER4	0.0613277	0.0388689	0.0579067	0.0598399	0.046309	0.0560446
TABOR	0.00520313	0.0428589	0.0169557	0.0196149	0.0167393	0.0188624
TAHRE	0.0177732	0.0265339	0.115608	0.142706	0.0643361	0.0878912
TART	0.0238702	0.0380342	0.0989614	0.135006	0.081555	0.126466
TC1	0.0118502	0.0184518	0.042157	0.0182421	0.0204073	0.0236067
TC1-2	0.034535	0.039187	0.097323	0.111865	0.0739315	0.118384
TIRANT	0.0142349	0.0138394	0.0256042	0.0410201	0.0329827	0.0397639
TLD2	0	0	0	0.0298491	0	0.0190417
TOM1	0.0268971	0.163844	0.584933	0.643899	0.472475	0.654638
Transib1	0.0445979	0.0293629	0.0254698	0.0224017	0.0167552	0.0232534
TRANSIB2	0.0301248	0.0361373	0.115029	0.134353	0.0596334	0.0953519
TRANSIB3	0	0.0266138	0.0111732	0.0225307	0	0.0138944
Transib4	0	0.0162393	0	0.00409091	0.0470149	0.0335404
Transib5	0.00919113	0.028513	0.0348513	0.0174738	0.0269771	0.0176995
TRANSPAC	0.00772213	0.0347873	0.0889805	0.119674	0.0571694	0.07155
XDMR	0.00869452	0.00989192	0.0192955	0.00659963	0.0612699	0.0123636
ZAM	0.00743671	0.0305894	0.0190288	0.0319957	0.0507296	0.0287458

## Sheet: spn-E_pingpong
TE	mutant1_pingpong	mutant2_pingpong	mutant3_pingpong	mel1_pingpong	mel2_pingpong	mel3_pingpong	sim1_pingpong	sim2_pingpong	sim3_pingpong
1731	0.0432872	0.0569999	0.0372667	0.296462	0.290101	0.306482	0.275581	0.271968	0.295168
176	0.0199113	0.0348407	0.0267125	0.254871	0.248052	0.25193	0.19666	0.161112	0.215442
297	0.0361619	0.0291615	0.0381466	0.169544	0.163657	0.179338	0.179895	0.173715	0.178539
412	0.0295332	0.0217879	0.0284103	0.0733161	0.0740113	0.0736171	0.0787768	0.0819004	0.0750842
5S	0.00306905	0	0.00619127	0	0	0	0	0	0
ACCORD	0.0272426	0.0303343	0.0267792	0.23964	0.228692	0.251332	0.217144	0.189347	0.200907
ACCORD2	0.0181465	0.0354817	0.0334684	0.162907	0.153539	0.164904	0.144782	0.138612	0.158604
ARS406	0.109205	0.137131	0.0837317	0.297015	0.270708	0.295183	0.384226	0.379364	0.363714
BAGGINS1	0.0645596	0.0516455	0.0666376	0.179717	0.174523	0.172514	0.185152	0.174563	0.191287
BARI	0.014654	0.0563438	0.0126692	0.182346	0.19412	0.179375	0.148542	0.15888	0.149658
BATUMI	0.0492201	0.0419724	0.0385304	0.247639	0.283246	0.300499	0.28239	0.301741	0.309847
BEL	0.0193734	0.0102478	0.011154	0.206161	0.202772	0.240641	0.255953	0.250667	0.244987
Bica	0.0252344	0.0284095	0.027488	0.129949	0.158886	0.178456	0.156157	0.166893	0.161806
BLASTOPIA	0.0301441	0.0301521	0.0302379	0.137066	0.128379	0.137337	0.143358	0.153437	0.144327
BLOOD	0.031426	0.034445	0.0338823	0.155533	0.158294	0.170208	0.174633	0.177794	0.158556
BS	0.0307462	0.0373263	0.0238838	0.246894	0.242008	0.242705	0.261196	0.258599	0.235193
BS2	0.0358571	0.0434946	0.0315618	0.237174	0.229243	0.248867	0.243135	0.235593	0.241706
BS3	0.0145276	0.0406512	0.0218693	0.117597	0.118296	0.118199	0.109755	0.125617	0.0927468
BURDOCK	0.0238133	0.02103	0.00607935	0.131375	0.139472	0.133955	0.162177	0.162139	0.171624
Chimpo	0.0204338	0.0291339	0.0268931	0.268555	0.278873	0.289696	0.245367	0.261981	0.290963
Chouto	0.0306778	0.00471342	0.0104215	0.185505	0.179984	0.175952	0.205125	0.183064	0.186462
CIRCE	0.0663327	0.0672035	0.0539359	0.23969	0.239154	0.241193	0.238229	0.241608	0.24146
COPIA	0.0408424	0.0221075	0.0238058	0.171949	0.179569	0.178916	0.190665	0.180816	0.167172
Copia1	0.0308462	0.013597	0.0267713	0.130715	0.14314	0.143307	0.135446	0.13107	0.114098
COPIA2	0.0595676	0.0203518	0.0431801	0.147375	0.157317	0.158929	0.173523	0.157826	0.163531
CR1A	0.033417	0.0377202	0.0362879	0.227349	0.227674	0.231851	0.227947	0.225813	0.22553
DIVER	0.0137402	0.0183758	0.0112875	0.121646	0.104222	0.126382	0.12221	0.123428	0.128229
DIVER2	0.031198	0.0240692	0.0226931	0.155257	0.148784	0.148122	0.176925	0.16705	0.181241
DNAREP1	0.0175669	0.0300996	0.0193319	0.119881	0.107561	0.124884	0.100521	0.105785	0.0943928
DOC	0.049052	0.0532618	0.0574367	0.381254	0.38684	0.382642	0.364162	0.376636	0.365591
DOC2	0.0278067	0.0261056	0.0626386	0.120831	0.141484	0.152254	0.201683	0.17711	0.210295
DOC3	0.0309184	0.0381246	0.0209814	0.224979	0.20973	0.213327	0.238198	0.230121	0.242889
DOC4	0.0198253	0	0.0121951	0.0717167	0.109402	0.098762	0.066939	0.103883	0.0796327
DOC5	0.014881	0.00284091	0.0322436	0.0687562	0.0871088	0.0799649	0.0614064	0.0639591	0.0579451
DOC6	0.0310343	0.036894	0.0127701	0.141401	0.110006	0.123645	0.156423	0.186477	0.129162
FB4	0.0176437	0.00930472	0.0282406	0.0451537	0.0319505	0.110278	0.0470256	0.0714648	0.0275493
FROGGER	0	0.045977	0	0.00380952	0.00787037	0.0113475	0	0	0
FW	0.0515822	0.0512264	0.0513927	0.294233	0.314922	0.301666	0.314046	0.307261	0.309796
FW2	0	0	0	0.209035	0.232098	0.390306	0.204051	0.134382	0.223795
FW3	0.00945626	0.010274	0.00649351	0.0128036	0.0124571	0.0202633	0.0142627	0.0178435	0.0117759
G	0.0500324	0.036041	0.0333324	0.258668	0.285843	0.276485	0.226302	0.225663	0.221884
G2	0.0438185	0.0526927	0.0490568	0.36023	0.389737	0.369576	0.281975	0.293652	0.286157
G3	0	0.00334232	0	0.0244804	0.0172934	0.0121207	0.0246829	0.0544331	0.0179849
G4	0.00970464	0.0116041	0.0249719	0.217031	0.144944	0.167148	0.151274	0.133097	0.17101
G5	0.0108242	0.00396345	0.00680813	0.122	0.152492	0.146762	0.130229	0.121981	0.119013
G5A	0.00455042	0.0802473	0.017767	0.0647493	0.0519076	0.0512057	0.0387973	0.0373076	0.044729
G6	0.0315213	0.0260632	0.0337615	0.0966024	0.118007	0.105811	0.106382	0.0914735	0.111564
G7	0	0	0.130435	0.236248	0.132788	0.197285	0.106745	0.10529	0.0913668
GTWIN	0.0102398	0.00700001	0.00544273	0.0569276	0.0485082	0.0447205	0.0380733	0.0494146	0.0566023
GYPSY	0.0223657	0.0232636	0.0262223	0.091755	0.102427	0.091821	0.112594	0.0986131	0.101811
Gypsy1	0.0455483	0.0395601	0.0319719	0.165413	0.180808	0.152598	0.171896	0.17409	0.178257
GYPSY10	0.0123302	0.00933399	0.0227613	0.048918	0.043652	0.0420721	0.0407493	0.0489169	0.0535395
GYPSY11	0	0	0	0.0131903	0.00483492	0.00142261	0.00481052	0.000856533	0.00233778
GYPSY12	0.0322554	0.0295224	0.0221539	0.186888	0.141818	0.181563	0.152909	0.154467	0.153253
Gypsy2	0.0273113	0.0296014	0.0275833	0.128357	0.126617	0.142215	0.111373	0.116663	0.111769
GYPSY2	0.0361349	0.0190496	0.047005	0.0967407	0.101779	0.101607	0.125125	0.127377	0.123629
GYPSY3	0.0250842	0.023159	0.0210495	0.158868	0.161678	0.169337	0.155919	0.156856	0.159292
GYPSY4	0.032528	0.0267267	0.042835	0.217183	0.228732	0.224349	0.223214	0.225224	0.209167
GYPSY5	0.00128915	0.00151163	0.0017979	0.0131932	0.0142197	0.0131526	0.00983121	0.0272068	0.0172282
GYPSY6	0.0340149	0.0302426	0.0336493	0.14173	0.141926	0.153103	0.174952	0.168959	0.173677
GYPSY6A	0.0417257	0.0515544	0.0090318	0.056098	0.0423174	0.0521102	0.0778548	0.0716445	0.0774367
GYPSY7	0.0209563	0	0.00499376	0.07835	0.0547736	0.0521257	0.0672503	0.0587564	0.0740645
GYPSY8	0.0228889	0.0319087	0.0235716	0.197373	0.183397	0.195643	0.218262	0.207995	0.220146
GYPSY9	0	0.00720721	0	0.124008	0.112041	0.112803	0.0710992	0.10144	0.0755169
HETA	0.0478675	0.0559815	0.0471356	0.277571	0.275188	0.298594	0.288075	0.282021	0.287132
HETRP	0.351633	0.242315	0.675522	0.823995	0.814091	0.82371	0.864973	0.858451	0.827953
HMR1	0	0.00440313	0.00771785	0.0730038	0.048297	0.0519645	0.0483462	0.07071	0.0579354
HMR2	0.0158193	0.0282665	0.0233472	0.183423	0.167851	0.194624	0.248564	0.226275	0.250636
HMSBEAGLE	0.0244998	0.0433834	0.0290976	0.170216	0.169062	0.182592	0.138503	0.131193	0.13779
HOBO	0.0142832	0.00454641	0.0205925	0.105591	0.0726342	0.0805964	0.0901905	0.0769703	0.0633661
I	0.0213966	0.0313545	0.0340561	0.215242	0.236744	0.230754	0.238354	0.231046	0.238768
IDEFIX	0.0434428	0.015837	0.0451542	0.129859	0.130949	0.132255	0.113789	0.102476	0.107862
INVADER1	0.0666525	0.0865209	0.0430488	0.164243	0.165757	0.178064	0.190855	0.180339	0.173803
INVADER2	0.0359692	0.0244417	0.0130762	0.372958	0.386823	0.386565	0.366918	0.397309	0.36697
INVADER3	0.00574918	0.0257366	0.0220537	0.187457	0.18547	0.193351	0.172257	0.177557	0.16556
INVADER4	0.041898	0.0337215	0.0291857	0.155044	0.165449	0.177598	0.151729	0.148593	0.152084
INVADER5	0	0	0.130435	0.00813397	0.0185557	0.00523654	0.00610022	0.00921053	0.0056338
INVADER6	0.0215039	0.0470705	0.0210928	0.223858	0.185259	0.213044	0.21453	0.189985	0.209046
IVK	0.0242075	0.0277382	0.0153339	0.275219	0.300469	0.306225	0.248877	0.263186	0.247297
Jockey	0.0230958	0.0108393	0.0176746	0.310684	0.315989	0.32734	0.365517	0.369514	0.354029
JOCKEY2	0.0219334	0.0105141	0.0156137	0.275753	0.335987	0.301296	0.183936	0.187556	0.177105
LOOPER1	0.0744048	0	0	0.0876501	0.0789642	0.0672684	0.072689	0.0871966	0.0893898
M4DM	0.0300885	0.015255	0.0198198	0.153794	0.164473	0.17124	0.211191	0.170407	0.173744
MARINER2	0.0451852	0	0	0.00860615	0	0.0176905	0.0150122	0.0347029	0.0489335
MAX	0.0367357	0.0391844	0.039355	0.216362	0.238104	0.253691	0.225067	0.25686	0.244703
MDG1	0.0144483	0.0128973	0.0172971	0.10709	0.102255	0.105808	0.110611	0.0989146	0.104803
MDG3	0.0128067	0.0250047	0.0128279	0.208197	0.264283	0.269983	0.25419	0.259358	0.248575
MICROPIA	0.0169435	0.0505559	0.0160763	0.207803	0.21206	0.221725	0.23531	0.210531	0.242333
NOMAD	0.0472126	0.0346456	0.0316053	0.312881	0.307006	0.322372	0.327738	0.307643	0.334002
NTS	0.0404232	0.034891	0.0543767	0.588932	0.704091	0.645451	0.513278	0.476459	0.558848
POGO	0.0193871	0.0146502	0.0228713	0.139197	0.167774	0.186406	0.127109	0.161421	0.151457
PROTOP	0.0463146	0.049985	0.0374716	0.371359	0.415837	0.407563	0.367603	0.384954	0.346279
QUASIMODO	0.0149667	0.028436	0.0340682	0.120662	0.124349	0.144201	0.130968	0.171972	0.151158
QUASIMODO2	0.0174536	0.0117911	0.0113843	0.146198	0.145914	0.154896	0.139812	0.141437	0.136911
R1	0.109643	0.0977993	0.104619	0.342295	0.350704	0.330101	0.32914	0.335586	0.333574
R1-2	0.0903643	0	0.013245	0.0402869	0.0439094	0.0377626	0.0480116	0.0567712	0.0474304
R2	0.0378136	0.00849858	0.00868056	0.110947	0.103463	0.131648	0.123254	0.126194	0.121247
ROO	0.02853	0.0158221	0.0238463	0.125346	0.123358	0.12599	0.142413	0.121985	0.168345
ROOA	0.0306821	0.082199	0.0254697	0.210056	0.196567	0.204567	0.221205	0.229768	0.212471
ROVER	0.0355767	0.0365705	0.0412612	0.0685739	0.0580103	0.0724902	0.0718412	0.0727129	0.0768714
RSP	0.0681001	0.111329	0.14151	0.0686807	0.033358	0.0727385	0.0338216	0.0283267	0.0194896
RT1A	0.0642776	0.0376276	0.0324631	0.307101	0.30403	0.303435	0.326174	0.319998	0.345837
RT1B	0.0498925	0.0493256	0.0542678	0.320528	0.319478	0.328765	0.313606	0.313849	0.327181
RT1C	0.00814605	0.0125674	0.00231481	0.0351137	0.033371	0.0348931	0.0273128	0.0314574	0.0296967
S	0.00270108	0.0226209	0.00568182	0.0557867	0.0532065	0.0880737	0.128673	0.0898305	0.126654
S2	0.0765182	0.0312152	0	0.0141006	0.009936	0.0741838	0.0584452	0.0167629	0.0173387
SAR	0.0557788	0.0544569	0.0409015	0.191887	0.205483	0.196593	0.210915	0.204066	0.207077
SAR2	0.00820082	0.0191494	0.0377532	0.0160172	0.0133939	0.0138114	0.0110464	0.00959987	0.00768321
SAT6	0	0.0472647	0	0.0230904	0.0294501	0.0310794	0.00785262	0.0106843	0.00425127
STALKER2	0.0185151	0.0205119	0.0323212	0.0954658	0.0792478	0.0922304	0.103659	0.0991585	0.0963242
STALKER3	0.0091633	0.00297163	0.0813913	0.173105	0.151745	0.165571	0.242885	0.232985	0.20903
STALKER4	0.0204513	0.0504305	0.0198428	0.109939	0.0973681	0.112631	0.134967	0.130627	0.123032
TABOR	0.00400225	0.0239289	0.013651	0.0391659	0.0492694	0.0311754	0.0295314	0.03546	0.0406063
TAHRE	0.0475706	0.0472401	0.0405763	0.182041	0.182265	0.19168	0.180204	0.175609	0.190579
TART	0.0510637	0.04447	0.0394104	0.21346	0.212162	0.21995	0.217435	0.200272	0.225633
TC1	0	0	0.021164	0.0403038	0.0211856	0.0157218	0.0242838	0.0502599	0.0176976
TC1-2	0.0500801	0	0.00401003	0.132683	0.144156	0.161612	0.116385	0.122227	0.119662
TIRANT	0.00516796	0	0.0235417	0.0476228	0.0457171	0.0467713	0.0180297	0.0163936	0.0327889
TLD2	0	0.00751395	0	0.0500887	0.0827713	0.00152905	0.0806866	0.0534433	0.0537209
TOM1	0.0171053	0.0279035	0.0037037	0.223456	0.153477	0.251342	0.43584	0.313214	0.383052
Transib1	0.00666667	0	0.0464286	0.0653186	0.0556164	0.0428911	0.0446441	0.0587611	0.0385905
TRANSIB2	0.0252501	0.0263774	0.0152207	0.238942	0.263645	0.241246	0.241053	0.252928	0.222974
TRANSIB3	0	0	0	0.00606796	0.00886184	0.0213904	0.0109091	0	0.0123056
Transib4	0.030303	0	0	0.027788	0.0349952	0.0216974	0.0418953	0.015811	0.031172
Transib5	0.0112782	0	0	0.160019	0.209986	0.143612	0.119948	0.109105	0.0932638
TRANSPAC	0.0167696	0.00672279	0.012245	0.0939259	0.0796995	0.109267	0.109112	0.118003	0.112972
XDMR	0	0.0108025	0	0.0146318	0.0189139	0.0223295	0.00454724	0	0.0215439
ZAM	0.010369	0.0226267	0.0188201	0.026362	0.0375401	0.0274753	0.0363269	0.025748	0.0270135

## Sheet: armi_pingpong
TE	mutant1_pingpong	mutant2_pingpong	mutant3_pingpong	mel1_pingpong	mel2_pingpong	mel3_pingpong	sim1_pingpong	sim2_pingpong	sim3_pingpong
1731	0.58943	0.515764	0.52751	0.259213	0.304572	0.264743	0.272115	0.253252	0.278284
176	0.154305	0.105193	0.132268	0.179256	0.208778	0.180152	0.194109	0.184084	0.21079
297	0.0933181	0.0745735	0.106882	0.215016	0.219694	0.230989	0.208811	0.191697	0.224759
412	0.0325907	0.0461285	0.0246264	0.0612508	0.0656895	0.0670216	0.0620769	0.0643172	0.0563166
5S	0	0.000218197	0	0	0.00177186	0.00581483	0.00225944	0.00255897	0.00121745
ACCORD	0.338921	0.161957	0.23733	0.263145	0.267734	0.330445	0.21713	0.24409	0.281238
ACCORD2	0.0703512	0.0278654	0.032667	0.224702	0.267698	0.253743	0.225479	0.216185	0.210768
ARS406	0.34401	0.346792	0.412294	0.349187	0.331374	0.343089	0.254325	0.223419	0.246562
BAGGINS1	0.301936	0.235581	0.21765	0.223999	0.226213	0.209412	0.216121	0.206956	0.219676
BARI	0.542215	0.523764	0.553327	0.193843	0.202886	0.208236	0.169538	0.115845	0.156387
BATUMI	0.447905	0.51379	0.496545	0.318497	0.305988	0.298365	0.273885	0.266644	0.274497
BEL	0.0189661	0.0199513	0.0170643	0.219932	0.216398	0.215892	0.190939	0.196737	0.212296
Bica	0.061178	0.0699237	0.0553048	0.146022	0.137988	0.150789	0.128512	0.122891	0.131296
BLASTOPIA	0.542498	0.531255	0.542972	0.197729	0.200358	0.212756	0.163006	0.147952	0.147471
BLOOD	0.0385592	0.0343503	0.0331072	0.231344	0.239232	0.249543	0.186213	0.186469	0.180464
BS	0.0535452	0.0378395	0.0908179	0.348088	0.333331	0.327744	0.275595	0.283487	0.279212
BS2	0.177617	0.143023	0.161369	0.324692	0.332827	0.318849	0.3017	0.290382	0.291022
BS3	0.0362848	0	0	0.247469	0.257567	0.257419	0.237312	0.232403	0.22598
BURDOCK	0.0435569	0.0165238	0.007709	0.265978	0.241539	0.243623	0.216842	0.194015	0.189055
Chimpo	0.0264271	0.0751263	0.0823735	0.304892	0.324391	0.332188	0.297392	0.284141	0.317928
Chouto	0.0121369	0.00956284	0.0111111	0.248838	0.268159	0.246589	0.292981	0.270457	0.299795
CIRCE	0.491609	0.4304	0.56662	0.27346	0.250937	0.251919	0.265838	0.246178	0.276434
COPIA	0.45719	0.378707	0.437108	0.324657	0.316944	0.318492	0.279028	0.265094	0.290296
Copia1	0.180583	0.20844	0.225141	0.139987	0.143573	0.126149	0.129404	0.116533	0.129114
COPIA2	0.475338	0.473303	0.441784	0.126955	0.131633	0.131157	0.0940717	0.0895173	0.102773
CR1A	0.616921	0.627407	0.626237	0.312289	0.326249	0.328653	0.293153	0.277664	0.313896
DIVER	0.0311166	0.026758	0.0244988	0.225803	0.223281	0.209808	0.200062	0.21151	0.202763
DIVER2	0.331603	0.231803	0.305237	0.19761	0.213563	0.197297	0.203733	0.19624	0.212894
DNAREP1	0.0323444	0.0218852	0.02471	0.236589	0.228855	0.261888	0.170387	0.155592	0.167945
DOC	0.593734	0.594283	0.580005	0.395794	0.393288	0.385885	0.339362	0.34903	0.347566
DOC2	0.179953	0.266153	0.123093	0.138823	0.159579	0.179375	0.109247	0.130675	0.130733
DOC3	0.362715	0.370272	0.355339	0.263073	0.258113	0.252734	0.24597	0.246519	0.247353
DOC4	0.0478471	0.029361	0.00848765	0.126694	0.114577	0.127686	0.0984909	0.0853783	0.113228
DOC5	0.036214	0	0	0.148176	0.148723	0.146676	0.135632	0.140461	0.138201
DOC6	0.00438905	0.00735058	0.0131005	0.17144	0.174294	0.190817	0.142397	0.129373	0.154833
FB4	0.27092	0.163434	0.246587	0.245125	0.230024	0.283378	0.263398	0.218662	0.245989
FROGGER	0	0	0	0.0134366	0.0224451	0.0849234	0.0152709	0.0340314	0
FW	0.560502	0.514516	0.524724	0.284402	0.29805	0.314396	0.266532	0.253702	0.24572
FW2	0.265731	0.200049	0.183327	0.117963	0.122061	0.162267	0.103315	0.109308	0.108765
FW3	0.000966804	0.0461657	0.00105054	0.0117243	0.019585	0.0195698	0.0237505	0.0360988	0.0185124
G	0.202982	0.131253	0.16448	0.287208	0.321761	0.307874	0.286812	0.301472	0.299593
G2	0.472359	0.40837	0.465219	0.28289	0.271041	0.26618	0.270539	0.271609	0.277825
G3	0.509811	0.134089	0.305923	0.0280383	0.0284725	0.0251708	0.0180298	0.0214031	0.0156559
G4	0.0278077	0.0188246	0.00755396	0.122374	0.0967697	0.139762	0.124204	0.13995	0.0855591
G5	0.0146161	0.0146307	0.014652	0.0674893	0.0755176	0.106882	0.0722095	0.0810254	0.0742211
G5A	0.0108915	0.00235174	0	0.0567853	0.0523517	0.0475843	0.0458702	0.0476729	0.0536278
G6	0.0143993	0.0217314	0.0410359	0.356076	0.367544	0.362047	0.36911	0.318314	0.40533
G7	0	0	0	0.00680045	0.0444659	0.0251063	0.00783062	0	0.0261324
GTWIN	0.00770881	0.00175685	0.00164444	0.0318344	0.0445037	0.0400575	0.0355758	0.0344876	0.0263488
GYPSY	0.0207045	0.0253211	0.0241652	0.207004	0.209434	0.187633	0.202391	0.17513	0.206932
Gypsy1	0.0268918	0.022267	0.0200786	0.147364	0.155967	0.155368	0.126598	0.119005	0.126111
GYPSY10	0.0189921	0.00577176	0.00697414	0.055492	0.0451531	0.052151	0.0493034	0.044689	0.0355136
GYPSY11	3.35725e-05	0.0121946	0.0371049	0.0560299	0.0116784	0.00690364	0.00982847	0.0181473	0.0127878
GYPSY12	0.170703	0.107807	0.155597	0.179901	0.200545	0.174422	0.16878	0.139535	0.1789
Gypsy2	0.134671	0.103995	0.118402	0.151206	0.137486	0.1387	0.130719	0.123302	0.137446
GYPSY2	0.0208264	0.00359386	0.0354705	0.0823003	0.0874671	0.0893636	0.0751698	0.0669653	0.0710596
GYPSY3	0.01464	0.0113255	0.0105007	0.17369	0.177516	0.167401	0.140769	0.129095	0.164932
GYPSY4	0.0608663	0.041557	0.0494008	0.19329	0.192593	0.197844	0.19022	0.193929	0.210985
GYPSY5	0.000338002	3.15932e-05	9.05578e-05	0.0149283	0.0238094	0.0162161	0.012674	0.0185274	0.0147156
GYPSY6	0.034066	0.031316	0.0382257	0.105127	0.110539	0.101266	0.0941614	0.0991654	0.0946867
GYPSY6A	0.0735141	0.0745324	0.0596263	0.127682	0.137982	0.189643	0.10189	0.0771199	0.0853531
GYPSY7	0.0130295	0.0229592	0	0.0331573	0.056338	0.0376024	0.0284868	0.033232	0.0695936
GYPSY8	0.0165756	0.0387324	0.0578022	0.236516	0.208723	0.227532	0.20421	0.219021	0.244947
GYPSY9	0.0116667	0	0	0.0487226	0.0360325	0.0642883	0.095267	0.0776235	0.0516911
HETA	0.338721	0.205721	0.273514	0.284709	0.28105	0.279536	0.266855	0.266699	0.283497
HETRP	0.593848	0.605297	0.608464	0.516229	0.497421	0.496319	0.447226	0.467539	0.422524
HMR1	0	0.0218579	0	0.206419	0.314838	0.257788	0.194532	0.137398	0.156915
HMR2	0.281689	0.232896	0.307278	0.170731	0.169365	0.171064	0.174274	0.166908	0.17878
HMSBEAGLE	0.501719	0.4936	0.515477	0.292033	0.300247	0.304924	0.283842	0.25075	0.291183
HOBO	0.111294	0.117915	0.132096	0.343042	0.314295	0.275281	0.345475	0.374141	0.293981
I	0.0402422	0.0283888	0.0130789	0.24489	0.262856	0.282928	0.227134	0.224799	0.203425
IDEFIX	0.035726	0.0268207	0.0200872	0.212272	0.214069	0.214246	0.216329	0.19011	0.192346
INVADER1	0.469892	0.40849	0.509439	0.206095	0.222565	0.198647	0.2179	0.202622	0.21162
INVADER2	0.624082	0.526344	0.517405	0.296403	0.296846	0.298096	0.246142	0.229525	0.240783
INVADER3	0.620616	0.605872	0.622933	0.292555	0.309026	0.305755	0.296269	0.268091	0.296136
INVADER4	0.413292	0.408084	0.425515	0.275774	0.293912	0.279537	0.228844	0.27115	0.261889
INVADER5	0	0	0	0.00327466	0.0114682	0.0112399	0.0183722	0.0115385	0
INVADER6	0.0559667	0.0653816	0.0778647	0.202627	0.208431	0.20463	0.184417	0.180291	0.207163
IVK	0.0838683	0.10152	0.127037	0.259575	0.286028	0.26509	0.223674	0.219293	0.221661
Jockey	0.036762	0.030427	0.0677536	0.289263	0.31056	0.282396	0.257146	0.259849	0.265336
JOCKEY2	0.155392	0.165087	0.0968853	0.162027	0.105143	0.121521	0.0807015	0.234056	0.05109
LOOPER1	0	0.0231481	0	0.0859947	0.085125	0.0708439	0.0549321	0.0492995	0.0597994
M4DM	0.372352	0.263109	0.266913	0.117109	0.118697	0.137942	0.112363	0.0934608	0.104881
MARINER2	0.0301724	0	0	0.0108721	0.0567156	0.0169664	0.0716471	0.0498339	0
MAX	0.283393	0.172959	0.278692	0.279471	0.276133	0.282985	0.251064	0.236581	0.257102
MDG1	0.0436362	0.0350426	0.0319151	0.0975194	0.112652	0.123664	0.0793361	0.0805708	0.0857502
MDG3	0.199891	0.161672	0.235405	0.233727	0.237689	0.235726	0.198286	0.188129	0.230565
MICROPIA	0.466819	0.429329	0.444744	0.165811	0.176579	0.157196	0.171086	0.152496	0.188698
NOMAD	0.585886	0.57658	0.604798	0.352305	0.370151	0.372151	0.324273	0.314758	0.311577
NTS	0.435491	0.283889	0.474483	0.33312	0.365961	0.403092	0.308206	0.255987	0.310388
POGO	0.649046	0.623941	0.654256	0.195219	0.156612	0.140422	0.134084	0.118991	0.115977
PROTOP	0.580777	0.553295	0.559869	0.340054	0.358503	0.362683	0.281127	0.278981	0.283211
QUASIMODO	0.104564	0.0850042	0.0907198	0.261197	0.231827	0.255011	0.205847	0.196113	0.207566
QUASIMODO2	0.0323683	0.0260109	0.0546347	0.289916	0.201219	0.283573	0.124228	0.133655	0.135893
R1	0.627352	0.609651	0.615201	0.309384	0.311442	0.305674	0.282238	0.274907	0.268898
R1-2	0.571979	0.659712	0.652206	0.422262	0.490035	0.448233	0.377172	0.486876	0.353173
R2	0.0383634	0.0124592	0.00318103	0.16492	0.153672	0.165889	0.14308	0.149326	0.142221
ROO	0.316926	0.260837	0.287106	0.263082	0.2632	0.281456	0.23714	0.219226	0.242562
ROOA	0.0422161	0.0166063	0.0245795	0.186735	0.193266	0.199997	0.162479	0.143297	0.148574
ROVER	0.0416365	0.0359398	0.0365324	0.0814947	0.0813563	0.085137	0.0726854	0.0820882	0.0732941
RSP	0.539079	0.549824	0.501629	0.313217	0.35297	0.345954	0.344843	0.27844	0.220622
RT1A	0.117146	0.0856094	0.083858	0.290207	0.289073	0.276462	0.284993	0.298957	0.285694
RT1B	0.151446	0.128181	0.170953	0.325312	0.360276	0.363365	0.334307	0.297639	0.319085
RT1C	0.0157319	0.00294889	0.0104822	0.0906464	0.101543	0.0907184	0.103587	0.0826105	0.101967
S	0.347649	0.329416	0.271149	0.106063	0.115246	0.106868	0.0846735	0.0946625	0.0810579
S2	0.0359353	0	0	0.0221505	0.0279219	0.0304514	0.0252393	0.00135685	0.00751004
SAR	0.211222	0.255919	0.25369	0.182636	0.190933	0.177205	0.174284	0.160033	0.193541
SAR2	0.048967	0.0356851	0.0337988	0.0624529	0.0530761	0.0680924	0.0238191	0.0324391	0.0240036
SAT6	0.0293564	0.0440571	0	0.0296489	0.0190123	0.0281447	0.0306616	0.0246018	0.0318767
STALKER2	0.201568	0.194729	0.192267	0.201033	0.208335	0.194402	0.146137	0.142651	0.138069
STALKER3	0.0240744	0.0274846	0.0195788	0.102419	0.131388	0.135627	0.113807	0.130255	0.1169
STALKER4	0.205644	0.183182	0.209512	0.181512	0.185026	0.167633	0.14547	0.134096	0.146237
TABOR	0.0121099	0.00710017	0.0260838	0.0405691	0.0190778	0.0290551	0.0222393	0.0168221	0.0140284
TAHRE	0.283734	0.150068	0.207976	0.256137	0.270356	0.271851	0.267212	0.26151	0.295543
TART	0.461205	0.440885	0.495817	0.289942	0.314054	0.282277	0.289998	0.259514	0.279008
TC1	0.0122337	0.0261728	0.0155039	0.008879	0.0449544	0.0489586	0.0299159	0.00925079	0.00796178
TC1-2	0.0131545	0.018265	0.0108589	0.250546	0.153979	0.176031	0.12379	0.223302	0.13366
TIRANT	0.00180111	0	0.00124054	0.027403	0.00677725	0.0155462	0.0406003	0.0308275	0.0380183
TLD1	0	0	0	0.00359613	0.00177489	0.0177914	0.00276946	0.0343407	0.0652146
TLD2	0.00892176	0.00172533	0.00474626	0.0331829	0.0277141	0.0273471	0.0193107	0.0137124	0.010287
TOM1	0.0709091	0	0	0.112078	0.0904969	0.190996	0.0379047	0.0469505	0.116684
Transib-N1	0	0	0	0	0.392481	0	0	0	0
Transib1	0.0103627	0.0359195	0	0.016295	0.0180163	0.0307076	0.0167577	0.0361377	0.0111941
TRANSIB2	0.591057	0.571524	0.488916	0.367446	0.408878	0.377982	0.325468	0.266979	0.307673
TRANSIB3	0	0	0	0.0974372	0.0876426	0.10104	0.0608959	0.0647806	0.0574736
Transib4	0	0.0422535	0	0.0187902	0.0155303	0.0199381	0.0204371	0.00417973	0
Transib5	0.0368657	0.0846671	0.0194064	0.236297	0.269158	0.283508	0.284371	0.283666	0.256094
TRANSPAC	0.0209789	0.0112272	0.0225621	0.203484	0.224665	0.186654	0.161612	0.134512	0.145765
XDMR	0.000803643	0.00270055	0	0.0331011	0.0274049	0.0159102	0.0418074	0.0224979	0.0277268
ZAM	0.0158145	0.0087118	0.000116795	0.0116076	0.0168496	0.0193552	0.0178506	0.018191	0.0106625
