# Supplementary material for: Adaptive evolution among cytoplasmic piRNA proteins leads to decreased genomic auto-immunity
Source: PLoS Genet. 2020 Jun 11;16(6):e1008861. doi: 10.1371/journal.pgen.1008861 (PMC7310878; doi:10.1371/journal.pgen.1008861)
Supplement: S6 Table — (XLS) [file pgen.1008861.s015.xls]

## Sheet: aub_d1
TE	d1_mut1	d1_mut2	d1_mel1	d1_mel2	d1_sim1	d1_sim2
1731	0.0286384	0.0745484	0.0566142	0.0610929	0.058105	0.0653051
176	0.0685462	0.0644052	0.0815125	0.080104	0.0801646	0.0728732
297	0.0500366	0.0577221	0.0475046	0.0535162	0.0501658	0.0536698
412	0.0886309	0.0680181	0.082725	0.076425	0.0844458	0.074925
5S	0.0297569	0.00265722	0.0287958	0.0191929	0.014862	0.018684
ACCORD	0.0499499	0.073051	0.066755	0.0665147	0.0683262	0.0699295
ACCORD2	0.0657889	0.0782112	0.075574	0.0806018	0.0754214	0.0762118
ARS406	0.0394877	0.0390517	0.041904	0.0439831	0.0444879	0.0431856
BAGGINS1	0.0644817	0.0662193	0.0670509	0.0702955	0.0679907	0.0695367
BARI	0.0568193	0.056461	0.0525547	0.0544332	0.048189	0.0609816
BATUMI	0.0701579	0.06753	0.0710124	0.0711329	0.0726108	0.0730753
BEL	0.0757874	0.0764385	0.0639733	0.0651513	0.0635922	0.0669463
Bica	0.0224333	0.0602004	0.0429821	0.0583627	0.0489889	0.0561217
BLASTOPIA	0.0653879	0.0788707	0.0680673	0.0703166	0.0670151	0.0669009
BLOOD	0.0786317	0.0615116	0.0610535	0.0630175	0.0621021	0.0601944
BS	0.0955471	0.0833127	0.0781317	0.071182	0.0790609	0.0720902
BS2	0.0803579	0.0681835	0.0649755	0.0652829	0.0633063	0.0626293
BS3	0.0580484	0.0736684	0.0707645	0.0691793	0.0661927	0.0653911
BURDOCK	0.10691	0.0817673	0.0649822	0.062709	0.0647535	0.062381
Chimpo	0.0759259	0.0768613	0.06105	0.0623845	0.0617468	0.0636553
Chouto	0.0877095	0.0963448	0.0764052	0.0779016	0.0713634	0.0777907
CIRCE	0.0600257	0.0666806	0.0677632	0.0666289	0.0636454	0.0649591
COPIA	0.0945942	0.067171	0.0699468	0.075607	0.0740337	0.0738281
Copia1	0.0818495	0.0786866	0.0627508	0.0690942	0.0637352	0.0689932
COPIA2	0.0621666	0.0603382	0.0671095	0.0684343	0.0621596	0.0692789
CR1A	0.0547589	0.0579366	0.0519572	0.0558955	0.0527979	0.0563343
DIVER	0.0832563	0.111237	0.0765978	0.0726039	0.0819309	0.0730833
DIVER2	0.0835044	0.0774758	0.0693105	0.0709991	0.0730266	0.07102
DNAREP1	0.0662023	0.0665894	0.0635713	0.0591048	0.0704641	0.0600215
DOC	0.0528294	0.0544343	0.0612797	0.061531	0.0663167	0.0649375
DOC2	0.104418	0.0919816	0.0923121	0.0800221	0.0948896	0.0800419
DOC3	0.0625496	0.0657959	0.0798544	0.0770895	0.0733512	0.0772492
DOC4	0.0926832	0.109451	0.0736191	0.0833611	0.0845836	0.0913757
DOC5	0.0908269	0.0788659	0.0761495	0.0757526	0.0699767	0.0672131
DOC6	0.128559	0.0857086	0.0827372	0.0717918	0.0814107	0.0774895
FB4	0.0330886	0.0407789	0.0482459	0.0487596	0.0584855	0.0513523
FROGGER	0.0758427	0.0445969	0	0.044898	0.109307	0.0714286
FW	0.0617998	0.0602394	0.063853	0.0648872	0.0643446	0.0635237
FW2	0.0497097	0.073517	0.0489528	0.0624625	0.0654343	0.0546857
FW3	0.0494228	0.0628625	0.0584108	0.0638605	0.0600553	0.0508746
G	0.064013	0.0664926	0.057967	0.0574222	0.0578923	0.0581807
G2	0.0840102	0.0667381	0.0760497	0.0738901	0.0730156	0.0719821
G3	0.194716	0.143952	0.0827656	0.110673	0.0975263	0.10926
G4	0.0689118	0.0650897	0.0607573	0.0642402	0.0566486	0.0620463
G5	0.0895792	0.0685132	0.0721773	0.0647956	0.0755277	0.0598281
G5A	0.0825066	0.0764814	0.0795326	0.0696514	0.0720545	0.061627
G6	0.109864	0.0983583	0.0811412	0.0821888	0.0805419	0.0803763
G7	0.0153139	0.0525876	0.098131	0.0490608	0.0845674	0.0145014
GTWIN	0.117251	0.0776856	0.0908605	0.0744784	0.0784934	0.0774271
GYPSY	0.0946667	0.0700672	0.0731638	0.0713734	0.0774684	0.0707103
Gypsy1	0.0695712	0.079903	0.0672171	0.0688051	0.065207	0.0651392
GYPSY10	0.0785827	0.0612399	0.0714949	0.0821787	0.102409	0.0772908
GYPSY11	0.0489269	0.0762783	0.0431635	0.083758	0.0642129	0.103875
GYPSY12	0.0698428	0.0700069	0.0687487	0.068422	0.0711696	0.0693201
Gypsy2	0.0684202	0.0726353	0.0612394	0.0632326	0.0601392	0.063375
GYPSY2	0.0817823	0.0793131	0.0758932	0.0723703	0.0793215	0.0704942
GYPSY3	0.0697437	0.0712399	0.06353	0.0650865	0.0625337	0.0635187
GYPSY4	0.0602587	0.064117	0.0565437	0.059185	0.0599753	0.0604989
GYPSY5	0.0388662	0.0717202	0.091692	0.153928	0.0382245	0.0849827
GYPSY6	0.0726482	0.0768733	0.069473	0.065976	0.0691377	0.0679957
GYPSY6A	0.0720125	0.0772191	0.0753725	0.0736824	0.0678749	0.06859
GYPSY7	0.057589	0.0786304	0.10237	0.0728828	0.0620232	0.0671109
GYPSY8	0.0574015	0.056429	0.0539098	0.0572462	0.0542121	0.0570895
GYPSY9	0.0458861	0.0659512	0.0335356	0.0538379	0.0687507	0.0690092
HELENA_RT	0.0172826	0.0865443	0.0654147	0.0489855	0.0502143	0.0589519
HETA	0.10183	0.0703085	0.0678668	0.0635817	0.0732234	0.0665366
HETRP	0.062878	0.0565252	0.0881174	0.0922847	0.0774149	0.0697315
HMR1	0	0.0503193	0.0538508	0.0548165	0.0582527	0.0473259
HMR2	0.0463158	0.0591125	0.0497811	0.053485	0.0518479	0.053863
HMSBEAGLE	0.0686661	0.0765095	0.0543947	0.0626878	0.057049	0.0627023
HOBO	0.0650077	0.0665544	0.061503	0.0635284	0.0629356	0.0595095
I	0.116427	0.076724	0.104426	0.0958726	0.106195	0.0931358
IDEFIX	0.0704378	0.0752713	0.0574562	0.0714042	0.0672471	0.0706806
INVADER1	0.0661357	0.0637415	0.0649067	0.0646315	0.0665758	0.063279
INVADER2	0.0658571	0.0733634	0.0654952	0.0691804	0.069382	0.0698956
INVADER3	0.0850263	0.0762743	0.0772171	0.0760526	0.0766198	0.0765393
INVADER4	0.073662	0.061764	0.0912528	0.0833135	0.0891193	0.0767497
INVADER5	0	0.0657482	0.193517	0.200778	0.0529412	0.0846527
INVADER6	0.0415066	0.0737634	0.0635311	0.0607672	0.0644972	0.065259
IVK	0.16199	0.0939116	0.108841	0.0911566	0.0966828	0.0904778
Jockey	0.0583365	0.0614953	0.0552914	0.0599504	0.0519612	0.0550651
JOCKEY2	0.0770601	0.0761219	0.0722085	0.0739376	0.0687548	0.087674
LOOPER1	0.106181	0.0856306	0.0969553	0.088008	0.0878427	0.0858959
MARINER2	0.078604	0.0895007	0.0407865	0.103187	0.0732691	0.0810558
MAX	0.0677503	0.0598105	0.0670512	0.0671036	0.0649379	0.0642504
MDG1	0.0698059	0.0639774	0.0603912	0.0664824	0.0625151	0.0678661
MDG3	0.0802683	0.0629302	0.0960529	0.0742893	0.0850571	0.0737372
MICROPIA	0.0938831	0.0894184	0.0748531	0.0740465	0.0792637	0.078828
NOMAD	0.0571544	0.0657293	0.0658008	0.0677319	0.0687389	0.0676517
NTS	0.0990087	0.0763952	0.0353896	0.0463294	0.0362315	0.0508465
POGO	0.0598886	0.0853286	0.0802219	0.0650695	0.0977012	0.073637
PROTOP	0.0475027	0.0522814	0.0457109	0.0479005	0.0484394	0.0487804
QUASIMODO	0.0661668	0.064584	0.0661963	0.0598413	0.0639884	0.0623288
QUASIMODO2	0.0932213	0.0692473	0.0603318	0.0689061	0.0653222	0.0644614
R1	0.0640549	0.0634249	0.062814	0.0641688	0.0621986	0.0638384
R1-2	0.0339202	0.109595	0.0442321	0.0646664	0.0591105	0.0598676
R2	0.0470085	0.0799369	0.0632572	0.0691032	0.0694507	0.0783148
ROO	0.0727398	0.0635079	0.0673152	0.066272	0.0686167	0.0700145
ROOA	0.0752968	0.0736465	0.0642885	0.0696184	0.0680276	0.0685714
ROVER	0.0841219	0.0836101	0.0731993	0.070078	0.0732535	0.0722415
RSP	0.191152	0.108078	0.253358	0.158175	0.0645933	0.108194
RT1A	0.0552779	0.0584826	0.0506622	0.0557154	0.0522475	0.0538107
RT1B	0.0670167	0.0653765	0.0582365	0.058375	0.0581577	0.0573785
RT1C	0.0903629	0.0770609	0.0578219	0.0654616	0.0578543	0.0628278
S	0.151167	0.0907457	0.128042	0.108177	0.106414	0.10115
S2	0.0839221	0.0861891	0.0319826	0.0768389	0.0809686	0.077533
SAR	0.0656319	0.0571435	0.070768	0.0682661	0.0659988	0.0646262
SAR2	0.0524113	0.0897177	0.0783335	0.0998539	0.069846	0.0826714
SAT6	0.0207418	0.0529069	0.0297466	0.0304032	0.225961	0.0788738
STALKER2	0.0780288	0.0657116	0.069306	0.066485	0.073375	0.0687299
STALKER3	0.060838	0.103498	0.149722	0.111921	0.0455877	0.0777924
STALKER4	0.0719401	0.0670668	0.0703371	0.0707426	0.0715567	0.0688736
TABOR	0.0545819	0.0633105	0.0695455	0.0781446	0.0613251	0.0835454
TAHRE	0.132583	0.0874444	0.0812411	0.0727723	0.0892037	0.0807389
TART	0.0923572	0.0719733	0.069497	0.0687758	0.0718549	0.0681592
TC1	0.0724854	0.0933445	0.0438575	0.0754396	0.0582059	0.0671371
TC1-2	0.125843	0.121623	0.075547	0.0971615	0.0933396	0.0998459
TIRANT	0.107427	0.0617983	0.048119	0.0549997	0.044412	0.0594645
TLD2	0	0.0213523	0.0277778	0.00478469	0.0196078	0.0328467
TOM1	0	0.0854748	0.0487647	0.0496708	0.0377993	0.0488881
Transib1	0.103664	0.0785195	0.0954069	0.0890222	0.106863	0.089072
TRANSIB2	0.0882989	0.0770072	0.0597566	0.0672089	0.0731999	0.0715271
TRANSIB3	0.0266667	0.0799914	0.0950846	0.0908049	0.0453903	0.055889
Transib4	0.176471	0.0927426	0	0.118182	0.0806452	0.0839695
Transib5	0.0311998	0.0729101	0.038489	0.0591604	0.0483936	0.0646242
TRANSPAC	0.111446	0.0919275	0.0974028	0.0830917	0.0939655	0.0852741
ZAM	0.146485	0.0741902	0.079204	0.0904654	0.100283	0.087467

## Sheet: spn-E_d1
TE	d1_mut1	d1_mut2	d1_mut3	d1_mel1	d1_mel2	d1_mel3	d1_sim1	d1_sim2	d1_sim3
1731	0.0604494	0.0745928	0.0627528	0.0647148	0.0713157	0.0665112	0.071902	0.0687845	0.07138
176	0.0693869	0.0631882	0.0587757	0.0728214	0.0696332	0.0711653	0.0650619	0.0647106	0.0649428
297	0.0560518	0.0530276	0.0687329	0.0588445	0.055666	0.0570169	0.0574444	0.0548091	0.0548277
412	0.0863196	0.0880037	0.0912383	0.0721433	0.0719549	0.072717	0.0708732	0.07156	0.0717287
5S	0.00557222	0.00566465	0.00697951	0.029321	0.0138889	0	0.0164671	0.00833333	0.005
ACCORD	0.0581128	0.0639342	0.0696437	0.0646722	0.0651133	0.066564	0.069199	0.0719867	0.0695878
ACCORD2	0.106159	0.0936727	0.0738985	0.0750866	0.0760219	0.0753279	0.0770688	0.0784818	0.074294
ARS406	0.0584077	0.047021	0.0532087	0.0355517	0.0390532	0.0416764	0.0470676	0.0465271	0.0477229
BAGGINS1	0.0861046	0.07702	0.0796589	0.0739726	0.0742594	0.0740577	0.0751245	0.0742819	0.0751019
BARI	0.0592742	0.139929	0.0673669	0.0572037	0.0532847	0.05511	0.0564043	0.0578518	0.0583451
BATUMI	0.0676734	0.0668606	0.0697693	0.0750658	0.0751565	0.0753874	0.0734756	0.0760147	0.0758532
BEL	0.0557228	0.0522562	0.0788815	0.067895	0.0666488	0.0678234	0.0655718	0.0694604	0.0679893
Bica	0.0704531	0.0527096	0.0620976	0.0662401	0.0714588	0.0661898	0.0714373	0.0753757	0.0716628
BLASTOPIA	0.0678793	0.0914796	0.0785114	0.0719938	0.0748352	0.0774622	0.0753493	0.0782556	0.0772782
BLOOD	0.0729229	0.0702355	0.0703835	0.0645183	0.0659057	0.066984	0.0667853	0.0672892	0.0668772
BS	0.0794541	0.084644	0.083759	0.0800302	0.0797328	0.0805873	0.0811944	0.0792294	0.0797898
BS2	0.0705906	0.0706658	0.0760666	0.0644104	0.0633969	0.0648825	0.0635911	0.0640918	0.0637197
BS3	0.080471	0.0986214	0.0836239	0.0753045	0.0784888	0.0765343	0.0783112	0.0767982	0.0737366
BURDOCK	0.0647743	0.0737458	0.0750079	0.06749	0.0677818	0.0692965	0.0682742	0.0717551	0.0696317
Chimpo	0.0645163	0.0732262	0.0519858	0.0705369	0.0678964	0.0724833	0.067834	0.0714619	0.0707964
Chouto	0.0917324	0.0907705	0.106595	0.0778796	0.0835718	0.083784	0.0794072	0.0811057	0.0794623
CIRCE	0.0707903	0.0677122	0.0572605	0.0701503	0.0710005	0.0708188	0.07067	0.0692168	0.0705095
COPIA	0.0800122	0.081081	0.0712146	0.0810723	0.0794175	0.078125	0.0791509	0.0814585	0.0749439
Copia1	0.0884133	0.0863277	0.0830698	0.0751087	0.0737522	0.0734352	0.0757422	0.0753985	0.0773736
COPIA2	0.0862857	0.0463276	0.0729688	0.0671515	0.0687288	0.0651714	0.0707439	0.0698179	0.0703407
CR1A	0.0656197	0.0645588	0.071893	0.0639681	0.0624009	0.0635132	0.0663843	0.066901	0.0665775
DIVER	0.0765063	0.064217	0.0726672	0.0801537	0.0791352	0.0781752	0.0816451	0.0788023	0.0785272
DIVER2	0.0724111	0.0917902	0.0702693	0.0680469	0.0704825	0.0703635	0.0726979	0.0685793	0.0729082
DNAREP1	0.0699953	0.0633649	0.08079	0.0622879	0.0633799	0.0618277	0.0621116	0.0665379	0.067505
DOC	0.05753	0.0599647	0.0589178	0.0617012	0.0607374	0.0623775	0.0603014	0.0626332	0.0636576
DOC2	0.108232	0.120798	0.113521	0.0847565	0.0908391	0.0864585	0.0830022	0.0894225	0.0883203
DOC3	0.0658763	0.0656461	0.0589859	0.0799326	0.0777639	0.0790819	0.0817354	0.0815916	0.0804204
DOC4	0.153571	0.0294118	0.159113	0.113742	0.110912	0.108771	0.121123	0.102746	0.118775
DOC5	0.0348064	0.0494223	0.0371901	0.0736842	0.0658135	0.0641592	0.0624926	0.0644492	0.0692384
DOC6	0.080864	0.0865228	0.0886511	0.0747733	0.0756144	0.081363	0.0746722	0.076074	0.0751595
FB4	0.0517325	0.0512433	0.0524248	0.0388647	0.0512364	0.0533174	0.0314642	0.0786893	0.0555418
FROGGER	0	0	0	0.0426044	0.0815131	0.0399424	0.00877193	0.037037	0.0363636
FW	0.0593706	0.0572902	0.0578846	0.0672577	0.0682737	0.0670627	0.0680678	0.0678241	0.0680152
FW2	0.103175	0	0.2	0.0631704	0.0523595	0.0624105	0.054737	0.0567499	0.0619386
FW3	0.0827839	0.0606061	0.0584746	0.0586521	0.0690656	0.0741968	0.0616372	0.0707048	0.0762472
G	0.0725836	0.065784	0.0746269	0.0709624	0.0689872	0.0730759	0.0694294	0.0715734	0.0699071
G2	0.0920158	0.0856457	0.0869753	0.0783245	0.0771372	0.0797924	0.0747794	0.0774302	0.0759932
G3	0.333333	0.2	0.0740741	0.0821922	0.117079	0.115486	0.124439	0.136959	0.110177
G4	0.0711207	0.0718899	0.0777951	0.0721918	0.0689628	0.0631579	0.0668301	0.0746961	0.0701051
G5	0.137268	0.0323534	0.0467464	0.0655356	0.0649873	0.0650909	0.064293	0.0613071	0.0660846
G5A	0.0347831	0.0204778	0.0249538	0.0672925	0.0688931	0.0696734	0.0660796	0.0754625	0.0715039
G6	0.106123	0.106048	0.093537	0.0819055	0.0817628	0.0780403	0.0824501	0.0859014	0.0850552
G7	0.5	0	0	0.088664	0.0574739	0.0616368	0.0311142	0.0956546	0.0275081
GTWIN	0.0736418	0.111854	0.0367132	0.0817436	0.0802975	0.07688	0.0816248	0.0907366	0.0809342
GYPSY	0.0900891	0.0950395	0.0887268	0.0640966	0.0639772	0.0659512	0.0660248	0.0659021	0.0654945
Gypsy1	0.071159	0.0821634	0.0876043	0.0686598	0.0695716	0.070084	0.0706952	0.0714256	0.0694259
GYPSY10	0.0519928	0.0669962	0.0609674	0.0646777	0.0709424	0.0804083	0.065415	0.0729876	0.0661671
GYPSY11	0.118644	0.1875	0.0585405	0.0529848	0.0971409	0.0865859	0.0588508	0.0591467	0.147234
GYPSY12	0.060892	0.059357	0.0721478	0.0692699	0.0683722	0.070292	0.0687614	0.0711042	0.0707202
Gypsy2	0.0776698	0.0763818	0.0749678	0.0657395	0.066303	0.0652826	0.0654493	0.0638679	0.0643938
GYPSY2	0.0677225	0.0823264	0.0637384	0.0655254	0.0685908	0.0698355	0.0688592	0.0655358	0.0658844
GYPSY3	0.0712369	0.0738311	0.0690109	0.0696876	0.0704746	0.0702004	0.0732293	0.0703623	0.0713089
GYPSY4	0.0764727	0.0930199	0.0713334	0.0657444	0.0681584	0.0659065	0.0660565	0.0671237	0.0657217
GYPSY5	0.0322338	0.0336841	0.032675	0.0787988	0.0630856	0.0817155	0.0747541	0.0957674	0.0337796
GYPSY6	0.0573084	0.0640372	0.0637899	0.0686087	0.0677394	0.0674503	0.068292	0.0702432	0.0690186
GYPSY6A	0.0785601	0.0654476	0.0607846	0.0704429	0.0738177	0.0723893	0.0636821	0.0652623	0.0738464
GYPSY7	0.109524	0.0217391	0.102041	0.0959257	0.0755432	0.10121	0.0834743	0.0901357	0.100607
GYPSY8	0.0576602	0.0524374	0.077971	0.0689088	0.0698637	0.0667791	0.066551	0.0659346	0.0651174
GYPSY9	0.5	0.111111	0.00877193	0.0630279	0.0672633	0.0794394	0.0577454	0.0623489	0.0764377
HELENA_RT	0.0240605	0.125864	0.019029	0.0590776	0.0590327	0.0641675	0.056216	0.0552316	0.054541
HETA	0.0627592	0.0546038	0.0717306	0.0632674	0.0661334	0.0636159	0.0642448	0.0633184	0.0632709
HETRP	0.0818051	0.114365	0.108037	0.111797	0.108207	0.111485	0.117853	0.118489	0.110917
HMR1	0.0853549	0.0714286	0.0692743	0.075971	0.0566795	0.0789026	0.0653781	0.0927142	0.0719284
HMR2	0.0409293	0.0393186	0.0892225	0.0648051	0.0656909	0.0643241	0.0651083	0.0676736	0.0642941
HMSBEAGLE	0.0675753	0.0665324	0.0641968	0.0647416	0.0636772	0.0636765	0.066737	0.0667032	0.0648987
HOBO	0.0738526	0.0767507	0.0744247	0.0568633	0.0550858	0.053775	0.0545186	0.057581	0.0566154
I	0.0925424	0.0874797	0.0807514	0.0927845	0.0919895	0.0959685	0.0880728	0.0903062	0.0865986
IDEFIX	0.0750118	0.0730405	0.0950981	0.0703133	0.0668158	0.0680731	0.0736347	0.0780088	0.0723533
INVADER1	0.0730102	0.068246	0.0713291	0.066743	0.0689693	0.0699491	0.0672406	0.0675321	0.0685695
INVADER2	0.0617636	0.0563612	0.0608595	0.0717175	0.0710969	0.0714901	0.0735825	0.071077	0.073276
INVADER3	0.0731417	0.0642464	0.0654107	0.0792685	0.0818214	0.0770841	0.0747459	0.077627	0.0753361
INVADER4	0.074831	0.0710598	0.0723582	0.0802767	0.0817067	0.0778737	0.0819507	0.0936915	0.0797419
INVADER5	0	0	0	0.0422297	0.00735294	0.0379747	0.0454545	0.03125	0.12672
INVADER6	0.0638672	0.0755504	0.0446062	0.0704427	0.068875	0.0688013	0.0710297	0.067224	0.066112
IVK	0.111306	0.117822	0.0922214	0.068781	0.0706498	0.0716123	0.0724236	0.0726584	0.0740582
Jockey	0.0544902	0.0603619	0.0521418	0.062372	0.0608504	0.0599383	0.0605024	0.0635117	0.0621153
JOCKEY2	0.139387	0.146839	0.163186	0.141858	0.122834	0.127952	0.121337	0.137608	0.116151
LOOPER1	0	0	0.125	0.0719919	0.0753775	0.0748129	0.0807709	0.0805154	0.0771683
MARINER2	0.0277778	0.1	0	0.0648252	0.0792607	0.0705503	0.0898414	0.0594425	0.0597291
MAX	0.0684316	0.0661427	0.0674495	0.0634605	0.0637457	0.0641846	0.0654745	0.0674829	0.0664588
MDG1	0.0625303	0.0603326	0.0551605	0.0707987	0.0721526	0.07444	0.0770573	0.0746903	0.074397
MDG3	0.0529892	0.0728999	0.0694255	0.0697077	0.0800065	0.078621	0.0791845	0.0773256	0.0773903
MICROPIA	0.106675	0.0797883	0.0910935	0.0725126	0.0769581	0.0755998	0.0733634	0.0746351	0.0748757
NOMAD	0.0804411	0.0577473	0.0591717	0.0753928	0.0732742	0.0715052	0.0745158	0.073009	0.0742788
NTS	0.0898866	0.0728345	0.0635506	0.0414728	0.0287171	0.0479172	0.0355431	0.0349846	0.04667
POGO	0.0403604	0.139103	0.176268	0.0745165	0.0772912	0.0814333	0.0791624	0.0741898	0.0752146
PROTOP	0.0443141	0.0395267	0.0554086	0.0506953	0.0506813	0.0530112	0.0520609	0.0520785	0.051937
QUASIMODO	0.0830485	0.0764017	0.0820385	0.0642203	0.0668119	0.0664946	0.0634061	0.0620612	0.0605405
QUASIMODO2	0.0629384	0.0580369	0.0689377	0.0660128	0.066016	0.0659739	0.065494	0.0639372	0.062935
R1	0.0702022	0.0688282	0.0734567	0.0633154	0.0635227	0.0620183	0.0624036	0.0629407	0.0618167
R1-2	0.0208333	0.0363636	0.196779	0.05898	0.0873568	0.0727783	0.0640414	0.0669244	0.0675121
R2	0.0993323	0.0997895	0.119519	0.0749347	0.0727036	0.0780978	0.07613	0.0772082	0.0750355
ROO	0.0657183	0.0712971	0.0659953	0.065419	0.0650936	0.0663137	0.0658022	0.0648005	0.0648772
ROOA	0.0953573	0.0708823	0.0891332	0.0683804	0.0670597	0.0701505	0.0689607	0.0729131	0.0707931
ROVER	0.0889374	0.0776885	0.0823226	0.0731473	0.0701584	0.0729179	0.0700642	0.068381	0.0705136
RSP	0	0	0.232143	0.168225	0.0560145	0.621447	0.154497	0.0863053	0.573297
RT1A	0.0559053	0.0593471	0.0655272	0.0620429	0.0613744	0.0609465	0.0610427	0.0611306	0.0618454
RT1B	0.069196	0.0739835	0.0604384	0.0615066	0.0610795	0.0614469	0.0582858	0.0594273	0.0591794
RT1C	0.111975	0.0840827	0.102173	0.0671893	0.0707983	0.0702911	0.0666305	0.0661586	0.0629089
S	0.165337	0.219383	0.136853	0.0854835	0.0891323	0.0862116	0.0883038	0.0945704	0.0824171
S2	0.0454545	0.0789474	0.0588235	0.0906378	0.0905322	0.0932223	0.0767431	0.0848832	0.0695643
SAR	0.0293436	0.0414712	0.0410882	0.0456225	0.0573885	0.0535486	0.0523028	0.0506762	0.0533458
SAR2	0.0323819	0.0147651	0.0320114	0.0557411	0.0763461	0.0602421	0.0752019	0.0793611	0.0756134
SAT6	0.0371269	0.0165419	0.00484295	0.0345728	0.0793366	0.0339931	0.0283517	0.0324594	0.0362624
STALKER2	0.0759665	0.0714688	0.0652356	0.065988	0.0665361	0.0654228	0.069566	0.0679131	0.0659251
STALKER3	0.088898	0.0332877	0.0623347	0.155282	0.117376	0.123863	0.14595	0.147898	0.136291
STALKER4	0.0646357	0.071231	0.0669844	0.0659123	0.0671143	0.0685979	0.0694583	0.0697858	0.0696705
TABOR	0.121709	0.0527865	0.126928	0.076727	0.0784857	0.0726776	0.0743649	0.0828429	0.0747464
TAHRE	0.0308788	0.0575802	0.0327891	0.0740037	0.0756729	0.0735563	0.0747211	0.0721984	0.074577
TART	0.0498593	0.0487828	0.0462704	0.067385	0.0687997	0.0688139	0.0683701	0.0700241	0.0694922
TC1	0.0238095	0.216667	0	0.0875349	0.0351862	0.0458429	0.0452885	0.0776683	0.0695507
TC1-2	0	0.15	0.145614	0.0974338	0.10286	0.0936322	0.104973	0.0998075	0.100622
TIRANT	0.258013	0.0623145	0.142104	0.0397429	0.0646779	0.0965393	0.0316548	0.0669569	0.0391227
TLD2	0	0.03125	0	0.0617378	0.0580589	0.0557325	0.0835095	0.0564972	0.0406654
TOM1	0.025641	0	0.200152	0.103759	0.0832451	0.167046	0.0898278	0.101106	0.0889977
Transib1	0.219697	0.1	0.0868056	0.0878855	0.0801075	0.0769002	0.106096	0.0660965	0.0748977
TRANSIB2	0.1625	0.109758	0.0915485	0.0608124	0.062431	0.0612012	0.0684136	0.0656505	0.0622396
TRANSIB3	0.03125	0	0.05	0.0765693	0.0812227	0.124445	0.044335	0.0258013	0.0401223
Transib4	0.0555556	0	0.2	0.207754	0.0688679	0.224359	0.143145	0.221631	0.145833
Transib5	0.162428	0.0873874	0.0277778	0.0682222	0.0700023	0.0651383	0.0655247	0.0623327	0.0692561
TRANSPAC	0.110101	0.121682	0.101233	0.0889799	0.0958026	0.0873549	0.0965644	0.0866227	0.0883039
ZAM	0.0866583	0.0398089	0.040324	0.0910014	0.0641935	0.0740257	0.077646	0.0850888	0.0798051

## Sheet: armi_d1
TE	d1_mut1	d1_mut2	d1_mut3	d1_mel1	d1_mel2	d1_mel3	d1_sim1	d1_sim2	d1_sim3
1731	0.0363982	0.0416921	0.0321919	0.0689046	0.071244	0.071879	0.0694037	0.0688959	0.0735596
176	0.0486961	0.05183	0.0521529	0.0735574	0.0694952	0.0702642	0.0676621	0.073548	0.0682216
297	0.0461639	0.0449158	0.0428935	0.0552149	0.0534277	0.0551622	0.0543403	0.05602	0.0527729
412	0.072778	0.0695762	0.0553839	0.111287	0.11093	0.0986799	0.0921337	0.0892034	0.0902481
5S	0.0111287	0.00937284	0.0105713	0.0310839	0.0263359	0.0236884	0.0311879	0.0292732	0.0196125
ACCORD	0.0583269	0.0361529	0.0277538	0.0579105	0.0577581	0.0589587	0.0557096	0.057866	0.0559388
ACCORD2	0.041247	0.0114833	0.0166389	0.0750248	0.0744232	0.074833	0.0701758	0.0686758	0.0684083
ARS406	0.0102929	0.0103451	0.0141669	0.0338923	0.0351521	0.0358217	0.0389391	0.0417461	0.0337583
BAGGINS1	0.0391383	0.0298474	0.0350291	0.0560755	0.054428	0.0562512	0.0522789	0.051986	0.0501959
BARI	0.0597412	0.0727486	0.0714971	0.0995664	0.100219	0.0955474	0.117355	0.121694	0.123078
BATUMI	0.0301679	0.0334567	0.0330934	0.0699684	0.0718419	0.0722736	0.066916	0.0639169	0.0671166
BEL	0.0634479	0.0623213	0.0737493	0.0641592	0.0630005	0.0639054	0.0630716	0.0613821	0.0634027
Bica	0.0304224	0.0376971	0.076685	0.0777202	0.0775067	0.078646	0.0758444	0.0759864	0.0770658
BLASTOPIA	0.0659525	0.0727472	0.0632721	0.0689046	0.0705599	0.0704842	0.065688	0.0660739	0.0658121
BLOOD	0.0890542	0.0936686	0.0940344	0.0681129	0.0655603	0.0685538	0.0663267	0.0701545	0.0671898
BS	0.0554082	0.0526642	0.0486615	0.074924	0.0727041	0.0715392	0.0674424	0.0659135	0.0679318
BS2	0.0587974	0.0601981	0.045796	0.0684295	0.0659472	0.0694155	0.0606096	0.0592199	0.0597433
BS3	0.0834042	0.0792901	0.0360046	0.0660254	0.0694465	0.0627689	0.0649533	0.0645615	0.0691067
BURDOCK	0.071266	0.0676562	0.0769344	0.0736782	0.0799293	0.0791256	0.0733122	0.0710605	0.0710988
Chimpo	0.0260133	0.0192308	0.0440039	0.080489	0.0806112	0.0843428	0.0735745	0.074295	0.074379
Chouto	0.0704565	0.0883255	0.0284219	0.0672976	0.0687645	0.0690583	0.0728155	0.0699046	0.0748499
CIRCE	0.0432606	0.0413914	0.047216	0.0639475	0.062869	0.064192	0.0588965	0.0584112	0.0592437
COPIA	0.0463555	0.0459653	0.0454634	0.0818246	0.0782047	0.0773217	0.0798606	0.0817707	0.0804714
Copia1	0.105591	0.115035	0.103378	0.0655311	0.0661419	0.0687294	0.0649422	0.0590093	0.0631709
COPIA2	0.057062	0.0579933	0.056534	0.0609354	0.060483	0.0560185	0.0596409	0.0586161	0.0625865
CR1A	0.0670843	0.0716226	0.0698052	0.0652774	0.0653585	0.0651847	0.0608331	0.0599345	0.0587337
DIVER	0.0667039	0.047188	0.0957338	0.0643497	0.0615655	0.0642735	0.0620224	0.0604503	0.0618863
DIVER2	0.0504286	0.070292	0.0552537	0.0685418	0.0685918	0.0652052	0.0658421	0.0664827	0.0697007
DNAREP1	0.0475301	0.0515839	0.0399022	0.0652913	0.0601379	0.0658937	0.0565725	0.0634977	0.0566146
DOC	0.0495622	0.0518774	0.0510385	0.0676385	0.0674488	0.06698	0.065328	0.0646035	0.0643152
DOC2	0.0429722	0.0440572	0.0603961	0.0647153	0.0641471	0.0626504	0.0623413	0.0634749	0.0605724
DOC3	0.0256516	0.02298	0.0230246	0.068938	0.066778	0.0697713	0.0698342	0.0688781	0.0697227
DOC4	0	0	0.125	0.0851475	0.087049	0.0869018	0.0918377	0.083075	0.101497
DOC5	0.0548851	0.0967742	0.145833	0.0723456	0.0721573	0.0729452	0.0723562	0.0692626	0.0761359
DOC6	0.0666691	0.0881232	0.0288462	0.0708344	0.070911	0.0704703	0.0680698	0.0667409	0.0685915
FB4	0.0456135	0.0405576	0.0341362	0.0481091	0.0450832	0.0403179	0.0456215	0.0682262	0.0329303
FROGGER	0	0	0	0.0269011	0.0656295	0.0473083	0.130559	0	0.0682171
FW	0.044219	0.0439008	0.044744	0.0729027	0.0735229	0.0733561	0.0689609	0.0670712	0.0685637
FW2	0.0415617	0.0159858	0.00471698	0.071052	0.0672341	0.0752393	0.0678821	0.0610244	0.0581659
FW3	0.0453933	0.0976331	0.045961	0.0538986	0.0485852	0.0568193	0.0647183	0.0534122	0.0671606
G	0.05359	0.0551039	0.0464722	0.0698162	0.0704675	0.0710419	0.0701718	0.069793	0.0707257
G2	0.0530787	0.0511973	0.0629377	0.0715908	0.0747876	0.0730363	0.0795516	0.0750167	0.0857836
G3	0.117647	0	0	0.0724174	0.0702351	0.0592228	0.063972	0.0774892	0.056259
G4	0.0790168	0.0635469	0.0633333	0.0667236	0.064708	0.0662848	0.0689928	0.0708733	0.0742901
G5	0.0370751	0.0437485	0.0843658	0.0606985	0.0564387	0.0556595	0.0523323	0.0545362	0.0546853
G5A	0.11402	0.115966	0.06	0.0706211	0.0681522	0.0663876	0.0620627	0.0648443	0.0688026
G6	0.0552875	0.0510218	0.065335	0.0917481	0.0894721	0.0931679	0.0888647	0.083202	0.0868042
G7	0	0	0	0.0521098	0.0581718	0.0582601	0.128651	0.0784001	0
GTWIN	0.120965	0.130049	0.157232	0.0684838	0.0676074	0.0689595	0.0700846	0.065431	0.0728307
GYPSY	0.0931381	0.101355	0.106498	0.0672005	0.0680428	0.0676781	0.0665056	0.0626674	0.0642863
Gypsy1	0.072012	0.0743108	0.0752623	0.0691373	0.0696349	0.0712669	0.0728399	0.0731144	0.080559
GYPSY10	0.0725317	0.0464774	0.0316396	0.0601687	0.0684135	0.0731113	0.0607571	0.052434	0.0629303
GYPSY11	0.0843372	0.113047	0.106329	0.0945293	0.100433	0.0879453	0.157199	0.111012	0.132053
GYPSY12	0.0527665	0.0420161	0.0477407	0.0640942	0.0653068	0.0654259	0.0607532	0.0599725	0.0595213
Gypsy2	0.0705986	0.0766255	0.072278	0.0593146	0.0607481	0.0602149	0.0619764	0.0599762	0.0618674
GYPSY2	0.0918609	0.0853873	0.122606	0.0622149	0.0626773	0.0635979	0.0613831	0.0641006	0.0614232
GYPSY3	0.0552477	0.0605437	0.0555925	0.0603292	0.0591404	0.060042	0.0598177	0.0592263	0.0618572
GYPSY4	0.054085	0.0538056	0.0653969	0.0661666	0.064472	0.0657983	0.0644162	0.0636628	0.0641622
GYPSY5	0.0286843	0.0289021	0.0289808	0.0610776	0.0425209	0.0502938	0.0735339	0.056185	0.0432539
GYPSY6	0.0629258	0.0617092	0.0585605	0.0702629	0.0711418	0.0688721	0.0749652	0.0746774	0.0777556
GYPSY6A	0.0689629	0.0911951	0.0938352	0.100254	0.0943429	0.0934092	0.102422	0.101151	0.0946882
GYPSY7	0.12372	0	0.025	0.0679565	0.0633209	0.0728317	0.0707027	0.0798045	0.064095
GYPSY8	0.00909091	0.0584615	0.0344828	0.0633113	0.0670574	0.0694281	0.0662313	0.0714029	0.0669409
GYPSY9	0.0140845	0.0441176	0	0.0607773	0.0688726	0.082237	0.0845455	0.0639702	0.0900617
HELENA_RT	0.0324229	0.0357504	0.039513	0.0719305	0.0668673	0.0668399	0.0622202	0.0631694	0.0608346
HETA	0.0254957	0.0219498	0.0261274	0.0571233	0.0568848	0.0578118	0.0532077	0.053119	0.0521132
HETRP	0.0539311	0.0547129	0.0579976	0.150323	0.133682	0.117809	0.133989	0.129173	0.139714
HMR1	0.0267857	0	0.027027	0.0717998	0.0713992	0.0641353	0.0602002	0.0618653	0.0509526
HMR2	0.0183052	0.0301825	0.0402418	0.0545912	0.0558608	0.0567409	0.0489633	0.0481401	0.0502706
HMSBEAGLE	0.0356846	0.0387507	0.0372184	0.0776483	0.0770064	0.0756749	0.0710395	0.0715092	0.0748491
HOBO	0.0410381	0.0399927	0.0450941	0.052115	0.0498874	0.0475242	0.0495325	0.0499804	0.0477787
I	0.0890921	0.0918997	0.0856725	0.0838518	0.0846099	0.0843047	0.0845719	0.0811192	0.0835248
IDEFIX	0.0540446	0.0591746	0.0679909	0.0623548	0.0623593	0.0602866	0.0633154	0.0671515	0.0663531
INVADER1	0.0237844	0.0208941	0.0182696	0.0680537	0.06704	0.0667855	0.067444	0.0694562	0.0683195
INVADER2	0.030089	0.0360262	0.0378382	0.0649196	0.064805	0.0615144	0.0739921	0.0693145	0.0719939
INVADER3	0.0849653	0.110481	0.116068	0.0777391	0.0765549	0.0775075	0.0765986	0.0781764	0.076516
INVADER4	0.0319689	0.0207118	0.029516	0.0746643	0.0715806	0.0767205	0.067981	0.0669736	0.0617224
INVADER5	0	0	0	0.0887499	0.139456	0.0383231	0.105731	0.0196629	0
INVADER6	0.054899	0.0490971	0.0486624	0.0635887	0.0618047	0.0623727	0.0622478	0.0618816	0.0625224
IVK	0.034475	0.0412544	0.0189873	0.060982	0.0609962	0.064726	0.0543003	0.0588389	0.0558849
Jockey	0.0497692	0.0294945	0.0616607	0.0535174	0.0552885	0.0556757	0.0565799	0.0556869	0.055315
JOCKEY2	0.101795	0.0929428	0.207064	0.147087	0.147769	0.151922	0.13406	0.126924	0.150398
LOOPER1	0.0702717	0.0277778	0	0.0591384	0.065357	0.0670317	0.0669338	0.0621064	0.0698966
MARINER2	0.193548	0.166667	0	0.0962875	0.0800698	0.10071	0.101911	0.149576	0.214686
MAX	0.0404869	0.0431229	0.0301838	0.0551022	0.0547187	0.053665	0.0530762	0.0542619	0.0548606
MDG1	0.0533271	0.0589066	0.0610066	0.0719507	0.0713677	0.0712479	0.0733638	0.0714011	0.0738022
MDG3	0.0450464	0.0433755	0.0431568	0.0879869	0.0933854	0.093574	0.0878543	0.080803	0.0897541
MICROPIA	0.0464231	0.0427028	0.0370438	0.0726938	0.0729076	0.0728354	0.0720965	0.0719711	0.0757512
NOMAD	0.0285049	0.0281237	0.0355047	0.081011	0.0824063	0.0824802	0.0800541	0.0771682	0.0733038
NTS	0.0425276	0.040808	0.0391589	0.0350495	0.0435138	0.0477782	0.0524546	0.0435485	0.0425908
POGO	0.0312384	0.0297274	0.025702	0.0589132	0.0579147	0.0589137	0.0568856	0.052458	0.0562596
PROTOP	0.0483288	0.0508325	0.053237	0.0638407	0.0637277	0.0604359	0.0585808	0.056763	0.0551047
QUASIMODO	0.0607244	0.0544158	0.0649684	0.0637549	0.0681226	0.0657886	0.0587801	0.062913	0.0609265
QUASIMODO2	0.0772313	0.0675819	0.0661969	0.0636831	0.0593165	0.0573465	0.063568	0.0632431	0.0657193
R1	0.0401422	0.0454635	0.0463945	0.0675385	0.0669687	0.0653887	0.0671021	0.0671091	0.0678765
R1-2	0.181116	0	0.128906	0.0580009	0.0548489	0.0362892	0.0448039	0.0366515	0.0409851
R2	0.0474864	0.0367965	0.031339	0.0766879	0.0754705	0.0720712	0.0744338	0.0749042	0.0772676
ROO	0.0515346	0.0509677	0.046505	0.0693243	0.0700404	0.0689423	0.0650287	0.0657316	0.066521
ROOA	0.0493376	0.0895461	0.0722816	0.0799875	0.0754096	0.0764271	0.0777026	0.0780528	0.0858528
ROVER	0.0863832	0.0831723	0.0825927	0.0754657	0.0742155	0.0767265	0.0819008	0.0756201	0.0868639
RSP	0.451268	0.429424	0.152278	0.0378844	0.0577464	0.0735438	0.0153524	0.0212215	0.170996
RT1A	0.0411212	0.0447283	0.0538573	0.0662732	0.0655907	0.0677607	0.059898	0.0595187	0.0596306
RT1B	0.0558548	0.0475999	0.0433417	0.0605752	0.0586579	0.0605849	0.0557132	0.0551066	0.0566228
RT1C	0.0589545	0.0582176	0.0784091	0.0596626	0.0606024	0.060413	0.0590768	0.0589652	0.0566919
S	0.0343341	0.0341432	0.0296505	0.0791565	0.0756051	0.0765735	0.0745118	0.0708566	0.0751392
S2	0.0196078	0.0980392	0	0.0430417	0.0514319	0.0515546	0.0637128	0.0599513	0.0771638
SAR	0.0641716	0.0646043	0.0744467	0.0716451	0.0755419	0.0683493	0.0769386	0.0743546	0.0732769
SAR2	0.0571512	0.0543807	0.0473927	0.0727827	0.0752546	0.0708668	0.0633764	0.0737901	0.0623729
SAT6	0.0666667	0.561728	0	0.052178	0.0815712	0.0639298	0.0542296	0.0955375	0.0589378
STALKER2	0.0590845	0.0567485	0.0570812	0.0706795	0.0709929	0.070766	0.0660409	0.0690289	0.0673246
STALKER3	0.0810151	0.0432926	0.047203	0.0729934	0.0694344	0.0713735	0.0800038	0.0747203	0.0794158
STALKER4	0.0562702	0.0547121	0.0553446	0.0651942	0.0669113	0.0692813	0.0641609	0.0666112	0.0638433
TABOR	0.125301	0.0620221	0.0762789	0.0810355	0.0788321	0.079018	0.0723636	0.0626833	0.058243
TAHRE	0.0341809	0.0286819	0.0246267	0.063233	0.0632461	0.0627833	0.0594955	0.0579556	0.0578732
TART	0.0421835	0.0411117	0.0351515	0.0666342	0.0671661	0.0671574	0.0604712	0.0606702	0.0599454
TC1	0.161725	0.109467	0.0405405	0.0675758	0.0533412	0.0567343	0.0781786	0.0672438	0.0625301
TC1-2	0.04381	0.0314575	0.0703008	0.0525708	0.0515815	0.0556966	0.0467733	0.0529175	0.0561701
TIRANT	0.0752888	0.172474	0.05625	0.04702	0.0428558	0.0538536	0.13603	0.0801457	0
TLD1	0	0	0	0.0370879	0.15035	0.276119	0.5	0.0135747	0
TLD2	0.0271623	0.0890057	0.0121167	0.014427	0.0148366	0.0188666	0.00829717	0.131133	0.002457
TOM1	0.0215827	0.610599	0	0.147964	0.126614	0.111451	0.0488806	0.0445132	0.140411
Transib-N1	0	0	0	0	0	0	0	0	0
Transib1	0.0185185	0.152174	0.1	0.0732153	0.0656874	0.0771279	0.0829019	0.0668038	0.0665674
TRANSIB2	0.0779504	0.0782299	0.0812652	0.0546828	0.0557827	0.054567	0.058765	0.0574512	0.0573635
TRANSIB3	0.0625	0	0.0375	0.0825697	0.0776737	0.0843159	0.0772179	0.0825519	0.0791663
Transib4	0.0145631	0.0625	0	0.0555556	0.0743479	0.0359779	0.0487805	0.0576369	0.0273973
Transib5	0.0325079	0.0504199	0.0459519	0.0580649	0.0578927	0.0611393	0.060547	0.0658224	0.0587431
TRANSPAC	0.0936617	0.0788014	0.0756335	0.0650348	0.0600924	0.0610928	0.0653362	0.064956	0.0633999
ZAM	0.0626683	0.0291238	0.0290472	0.0597948	0.0639165	0.0626869	0.0554608	0.0646087	0.0790297
