# Supplementary material for: Adaptive evolution among cytoplasmic piRNA proteins leads to decreased genomic auto-immunity
Source: PLoS Genet. 2020 Jun 11;16(6):e1008861. doi: 10.1371/journal.pgen.1008861 (PMC7310878; doi:10.1371/journal.pgen.1008861)
Supplement: S7 Table — (XLS) [file pgen.1008861.s016.xls]

## Sheet: aub_plus1u
TE	p1u_mut1	p1u_mut2	p1u_mel1	p1u_mel2	p1u_sim1	p1u_sim2
1731	0.406441	0.478292	0.438262	0.465162	0.451032	0.455123
176	0.514638	0.604138	0.441332	0.524757	0.522424	0.543263
297	0.562709	0.598509	0.587527	0.598513	0.62375	0.635104
412	0.606125	0.655469	0.512854	0.515961	0.540646	0.537632
5S	0.101399	0.0652174	0.0754717	0.0555556	0.0398551	0.0780347
ACCORD	0.520248	0.514746	0.572751	0.534649	0.577589	0.541711
ACCORD2	0.49767	0.485842	0.485568	0.456469	0.491681	0.45635
ARS406	0.529929	0.42486	0.546091	0.508191	0.508204	0.477533
BAGGINS1	0.464893	0.465674	0.392547	0.415489	0.413045	0.436354
BARI	0.579045	0.571285	0.54631	0.591358	0.568952	0.5743
BATUMI	0.448702	0.456569	0.426276	0.409612	0.456125	0.422325
BEL	0.383158	0.402359	0.360407	0.382129	0.371553	0.380749
Bica	0.466889	0.529231	0.445599	0.494967	0.462492	0.509301
BLASTOPIA	0.448019	0.427158	0.421507	0.458776	0.441319	0.457246
BLOOD	0.520867	0.536332	0.473508	0.499847	0.531924	0.538702
BS	0.498944	0.508392	0.460621	0.451217	0.491721	0.480283
BS2	0.441086	0.450195	0.347467	0.334289	0.369596	0.344626
BS3	0.604008	0.516852	0.44725	0.384506	0.484591	0.395956
BURDOCK	0.502536	0.485636	0.531608	0.535656	0.538203	0.537537
Chimpo	0.490074	0.507289	0.390157	0.39709	0.427973	0.394855
Chouto	0.424076	0.453711	0.430613	0.441892	0.426764	0.455733
CIRCE	0.580469	0.594164	0.513771	0.516348	0.549559	0.540624
COPIA	0.605198	0.617266	0.552689	0.570948	0.556253	0.564622
Copia1	0.625388	0.605312	0.504864	0.536292	0.548116	0.558395
COPIA2	0.567809	0.56773	0.4909	0.486639	0.485833	0.488975
CR1A	0.54052	0.558822	0.46054	0.475471	0.470934	0.471244
DIVER	0.430241	0.454985	0.439096	0.446499	0.467301	0.469233
DIVER2	0.439153	0.485549	0.521844	0.501861	0.493667	0.502704
DNAREP1	0.489616	0.550187	0.482454	0.511128	0.535169	0.567869
DOC	0.479271	0.491745	0.487411	0.472034	0.49039	0.444885
DOC2	0.527814	0.546134	0.557186	0.527715	0.548035	0.524509
DOC3	0.47955	0.524262	0.45129	0.467792	0.463229	0.459426
DOC4	0.486087	0.56545	0.39629	0.489783	0.463389	0.497982
DOC5	0.595047	0.50772	0.502848	0.489593	0.509099	0.47612
DOC6	0.519904	0.525654	0.528563	0.561061	0.529464	0.556159
FB4	0.463631	0.509375	0.499816	0.630697	0.546558	0.726648
FROGGER	0.482909	0.577709	0.500696	0.572363	0.54466	0.499123
FW	0.443684	0.430499	0.341204	0.36527	0.342057	0.360786
FW2	0.436546	0.504111	0.467324	0.568068	0.407384	0.548054
FW3	0.318564	0.412766	0.610468	0.581184	0.569588	0.586628
G	0.421074	0.468244	0.449161	0.456335	0.486293	0.477082
G2	0.343437	0.431261	0.324284	0.351298	0.359164	0.378622
G3	0.350247	0.404856	0.29563	0.332633	0.289029	0.340313
G4	0.479861	0.534709	0.471692	0.501942	0.485914	0.542382
G5	0.509101	0.500883	0.481601	0.478533	0.511291	0.48804
G5A	0.383557	0.462244	0.362449	0.408985	0.344337	0.398146
G6	0.448176	0.451871	0.259064	0.293201	0.254931	0.291524
G7	0.460061	0.480386	0.437897	0.405339	0.470923	0.48065
GTWIN	0.413505	0.468684	0.488215	0.475395	0.473007	0.47847
GYPSY	0.536802	0.522806	0.518717	0.513965	0.545093	0.518998
Gypsy1	0.464052	0.47557	0.398452	0.399809	0.400913	0.414702
GYPSY10	0.457887	0.535727	0.49042	0.510033	0.531708	0.546725
GYPSY11	0.700285	0.577525	0.459925	0.53185	0.551342	0.497001
GYPSY12	0.451146	0.485644	0.420827	0.418792	0.471121	0.453735
Gypsy2	0.418809	0.434118	0.454358	0.474687	0.453398	0.480648
GYPSY2	0.422451	0.471579	0.448486	0.465617	0.452678	0.469127
GYPSY3	0.492503	0.492407	0.418075	0.428871	0.440746	0.428233
GYPSY4	0.538079	0.531274	0.432597	0.433452	0.482683	0.469392
GYPSY5	0.532599	0.57691	0.485545	0.443399	0.412946	0.454402
GYPSY6	0.523789	0.508849	0.517576	0.497475	0.509919	0.510104
GYPSY6A	0.445368	0.446006	0.432999	0.457263	0.385641	0.407816
GYPSY7	0.457737	0.47038	0.481579	0.486905	0.479887	0.47967
GYPSY8	0.2581	0.287253	0.275013	0.292281	0.277835	0.29568
GYPSY9	0.578876	0.579903	0.562334	0.520366	0.567763	0.587165
HELENA_RT	0.483292	0.557357	0.543808	0.561554	0.520622	0.556669
HETA	0.449389	0.433303	0.294365	0.325993	0.327834	0.371394
HETRP	0.348204	0.387574	0.227368	0.219918	0.231506	0.222338
HMR1	0.215812	0.26586	0.314184	0.219681	0.286839	0.285352
HMR2	0.398211	0.400383	0.307598	0.346633	0.324736	0.347359
HMSBEAGLE	0.380137	0.4155	0.46845	0.48978	0.482793	0.492368
HOBO	0.486803	0.503333	0.516146	0.528924	0.457332	0.482577
I	0.514978	0.537605	0.425374	0.408982	0.504755	0.468093
IDEFIX	0.56893	0.584795	0.534297	0.542222	0.533614	0.54655
INVADER1	0.485041	0.443108	0.404692	0.404714	0.452683	0.430925
INVADER2	0.598191	0.618814	0.57755	0.566539	0.585373	0.586806
INVADER3	0.527775	0.554198	0.456919	0.492635	0.489608	0.51696
INVADER4	0.256718	0.311298	0.339253	0.371544	0.331841	0.375954
INVADER5	0.57638	0.488831	0.538314	0.541316	0.528033	0.560225
INVADER6	0.454991	0.445691	0.375928	0.386222	0.398752	0.417048
IVK	0.537582	0.539778	0.46564	0.443002	0.507969	0.48906
Jockey	0.528058	0.542505	0.436843	0.451544	0.476508	0.468157
JOCKEY2	0.480416	0.492357	0.502107	0.496887	0.512989	0.540304
LOOPER1	0.722775	0.689872	0.699929	0.662602	0.69046	0.678226
MARINER2	0.384522	0.490634	0.304707	0.445947	0.330816	0.428208
MAX	0.458676	0.488886	0.390367	0.41166	0.378067	0.407609
MDG1	0.525826	0.545026	0.576528	0.582958	0.556955	0.556681
MDG3	0.390716	0.465893	0.450382	0.471932	0.450304	0.469434
MICROPIA	0.514654	0.579373	0.514945	0.518844	0.538769	0.529962
NOMAD	0.439275	0.4621	0.38216	0.386805	0.416288	0.3947
NTS	0.442658	0.45924	0.31833	0.348618	0.28467	0.358472
POGO	0.355866	0.485709	0.277861	0.354926	0.294375	0.389151
PROTOP	0.425628	0.460755	0.29569	0.343133	0.341459	0.408589
QUASIMODO	0.57177	0.616998	0.515092	0.547271	0.558282	0.55611
QUASIMODO2	0.502251	0.513484	0.57078	0.550411	0.599852	0.568814
R1	0.314264	0.361743	0.28966	0.340959	0.289782	0.329983
R1-2	0.420176	0.362793	0.391127	0.33763	0.402061	0.323479
R2	0.394777	0.440208	0.415199	0.436352	0.413773	0.44921
ROO	0.583271	0.587363	0.51909	0.520854	0.52349	0.525235
ROOA	0.506488	0.507314	0.479861	0.491258	0.476954	0.492899
ROVER	0.419155	0.477667	0.486375	0.503017	0.508736	0.510543
RSP	0.59266	0.612347	0.490851	0.642146	0.535557	0.606718
RT1A	0.377349	0.393508	0.287397	0.29002	0.310012	0.294465
RT1B	0.360216	0.394812	0.262767	0.294412	0.295449	0.318555
RT1C	0.384101	0.401213	0.377745	0.388625	0.387901	0.405782
S	0.418551	0.469383	0.352716	0.411842	0.411286	0.449562
S2	0.476297	0.48322	0.3834	0.396285	0.434094	0.469697
SAR	0.432835	0.385583	0.228497	0.211102	0.286324	0.284318
SAR2	0.492422	0.408391	0.401297	0.372271	0.281682	0.267346
SAT6	0.318282	0.474146	0.515237	0.256782	0.236769	0.380842
STALKER2	0.674662	0.668233	0.585235	0.599515	0.603685	0.613848
STALKER3	0.507294	0.647669	0.617698	0.684112	0.575364	0.645971
STALKER4	0.533517	0.577479	0.492256	0.533975	0.501305	0.543907
TABOR	0.439498	0.422383	0.604442	0.593408	0.603282	0.573206
TAHRE	0.415713	0.404635	0.447794	0.45156	0.440899	0.441589
TART	0.537076	0.556145	0.453869	0.460235	0.467696	0.478394
TC1	0.53981	0.55365	0.512798	0.542508	0.548211	0.538545
TC1-2	0.661826	0.649798	0.552615	0.557314	0.605805	0.580703
TIRANT	0.495373	0.452774	0.407434	0.406973	0.463871	0.397487
TLD2	0.123711	0.308906	0.136055	0.116006	0.141217	0.196476
TOM1	0.473754	0.330161	0.316764	0.188762	0.248398	0.194175
Transib1	0.514911	0.524965	0.550141	0.576325	0.593377	0.590311
TRANSIB2	0.511209	0.569928	0.518112	0.507369	0.483068	0.523803
TRANSIB3	0.648396	0.645535	0.495193	0.544183	0.569256	0.56362
Transib4	0.265458	0.519367	0.332432	0.530588	0.494444	0.529252
Transib5	0.625123	0.640406	0.608137	0.606544	0.661596	0.640123
TRANSPAC	0.544744	0.509927	0.647097	0.641387	0.651163	0.641057
ZAM	0.558308	0.548213	0.542548	0.569842	0.508835	0.549323

## Sheet: spn-E_plus1u
TE	p1u_mut1	p1u_mut2	p1u_mut3	p1u_mel1	p1u_mel2	p1u_mel3	p1u_sim1	p1u_sim2	p1u_sim3
1731	0.481925	0.498935	0.464073	0.464385	0.4418	0.459586	0.481046	0.471214	0.478624
176	0.549929	0.550957	0.566227	0.541585	0.534525	0.53579	0.509319	0.510841	0.505302
297	0.604442	0.5587	0.5714	0.625	0.630171	0.629837	0.630977	0.635885	0.629501
412	0.52371	0.502753	0.513928	0.538068	0.536064	0.536346	0.547006	0.553431	0.531859
5S	0.0855457	0.0782918	0.0778443	0.0608108	0.125	0.0454545	0.0915493	0.0955882	0.0852273
ACCORD	0.524933	0.508821	0.535641	0.483924	0.490884	0.479791	0.512954	0.496762	0.501693
ACCORD2	0.463205	0.494205	0.458974	0.447409	0.442176	0.439613	0.435154	0.438079	0.447228
ARS406	0.415013	0.446547	0.412414	0.360624	0.374601	0.42795	0.319423	0.338113	0.338694
BAGGINS1	0.500744	0.510782	0.519939	0.432411	0.435909	0.432322	0.449269	0.451501	0.45803
BARI	0.573824	0.580603	0.563008	0.636408	0.63745	0.633714	0.573728	0.578372	0.565939
BATUMI	0.396654	0.38995	0.397556	0.439889	0.446963	0.444958	0.443883	0.447173	0.440099
BEL	0.395632	0.382451	0.350425	0.401479	0.388204	0.404018	0.420728	0.421084	0.423102
Bica	0.527812	0.543277	0.526683	0.503486	0.508559	0.515078	0.495653	0.508197	0.491501
BLASTOPIA	0.427228	0.436919	0.426481	0.465304	0.466737	0.473363	0.48443	0.473805	0.487656
BLOOD	0.551106	0.553107	0.54598	0.54428	0.552483	0.553858	0.504375	0.504884	0.501348
BS	0.537419	0.523133	0.54337	0.408508	0.411197	0.412722	0.409645	0.419081	0.409117
BS2	0.414337	0.430269	0.445921	0.373446	0.368246	0.364257	0.367856	0.371519	0.361634
BS3	0.435613	0.444999	0.466392	0.380961	0.372344	0.364763	0.364945	0.367111	0.375986
BURDOCK	0.484299	0.434033	0.535725	0.491028	0.496165	0.490879	0.47495	0.50064	0.476426
Chimpo	0.529723	0.517318	0.507548	0.437664	0.428333	0.430322	0.429393	0.428417	0.418443
Chouto	0.473649	0.493579	0.522686	0.421338	0.431582	0.429949	0.426735	0.431062	0.419306
CIRCE	0.508395	0.532118	0.552665	0.487461	0.497861	0.490921	0.47701	0.482471	0.481612
COPIA	0.606832	0.580541	0.601272	0.563576	0.558262	0.551723	0.535378	0.530969	0.5423
Copia1	0.56654	0.557387	0.529347	0.479042	0.480223	0.470636	0.485412	0.482256	0.473326
COPIA2	0.446741	0.413598	0.484785	0.367452	0.368862	0.380536	0.395111	0.393936	0.377828
CR1A	0.526659	0.533002	0.528478	0.458117	0.445904	0.446184	0.453017	0.451282	0.453239
DIVER	0.395696	0.390996	0.37788	0.457742	0.459779	0.452971	0.458345	0.464359	0.446893
DIVER2	0.455581	0.476625	0.446728	0.497149	0.499813	0.49536	0.500702	0.499346	0.503649
DNAREP1	0.501925	0.525516	0.489078	0.518521	0.52052	0.512751	0.515304	0.502949	0.510381
DOC	0.508248	0.516779	0.515661	0.460351	0.452085	0.459928	0.451015	0.45571	0.461993
DOC2	0.517577	0.538003	0.521839	0.536839	0.546799	0.535594	0.520771	0.524641	0.527423
DOC3	0.467345	0.478746	0.468368	0.454187	0.452206	0.444715	0.457707	0.45573	0.456073
DOC4	0.413931	0.474485	0.372414	0.458794	0.462841	0.426928	0.451625	0.444353	0.445133
DOC5	0.489242	0.466336	0.441702	0.522746	0.524783	0.519908	0.52431	0.50943	0.529168
DOC6	0.517694	0.515511	0.532185	0.503861	0.527873	0.523604	0.503625	0.484776	0.49168
FB4	0.411683	0.504435	0.534774	0.552725	0.54321	0.588816	0.557339	0.565175	0.461352
FROGGER	0.492857	0.484848	0.375	0.646075	0.515406	0.525142	0.462034	0.467748	0.581149
FW	0.427854	0.425589	0.434287	0.378264	0.377962	0.367913	0.357919	0.355833	0.352984
FW2	0.491988	0.47619	0.482735	0.484637	0.485089	0.491341	0.466915	0.475526	0.471944
FW3	0.410066	0.396396	0.422922	0.536884	0.534687	0.555306	0.516079	0.536169	0.531112
G	0.437105	0.452425	0.437187	0.46747	0.468076	0.465927	0.473015	0.471025	0.467464
G2	0.450881	0.432728	0.47146	0.409625	0.411583	0.405573	0.414007	0.424781	0.414986
G3	0.432558	0.400522	0.380719	0.379836	0.362801	0.376218	0.347495	0.40208	0.373482
G4	0.620205	0.604766	0.656463	0.520525	0.521155	0.500433	0.534447	0.537342	0.526696
G5	0.437627	0.449917	0.395578	0.454055	0.454828	0.447796	0.452671	0.446637	0.443446
G5A	0.404783	0.392475	0.41093	0.33299	0.339166	0.351643	0.342912	0.352459	0.342682
G6	0.39958	0.372222	0.370218	0.327132	0.331329	0.323595	0.325075	0.321851	0.333964
G7	0.333333	0.75	0.3	0.408645	0.417903	0.463594	0.379501	0.452151	0.443305
GTWIN	0.407712	0.451874	0.421248	0.469712	0.480768	0.466758	0.459731	0.458648	0.456947
GYPSY	0.426205	0.435756	0.421857	0.441987	0.442869	0.442394	0.441275	0.440131	0.435896
Gypsy1	0.434425	0.450581	0.458948	0.367307	0.366453	0.371788	0.359857	0.36054	0.359566
GYPSY10	0.529094	0.582795	0.520187	0.495523	0.496867	0.511366	0.516223	0.51605	0.512526
GYPSY11	0.598551	0.546296	0.567234	0.455215	0.50791	0.519347	0.478827	0.490108	0.463435
GYPSY12	0.457956	0.436658	0.437259	0.509604	0.504065	0.511606	0.50557	0.511564	0.511432
Gypsy2	0.364021	0.369627	0.370704	0.440585	0.447731	0.436491	0.433519	0.431019	0.432908
GYPSY2	0.441094	0.46652	0.461639	0.424561	0.430351	0.434801	0.414425	0.415079	0.417682
GYPSY3	0.508286	0.486241	0.503888	0.420746	0.41055	0.422526	0.415741	0.411367	0.419002
GYPSY4	0.538824	0.539995	0.523437	0.457519	0.455471	0.459177	0.484014	0.488704	0.48661
GYPSY5	0.440158	0.588142	0.496574	0.459582	0.457841	0.475005	0.456062	0.452003	0.427322
GYPSY6	0.425454	0.44223	0.434942	0.455262	0.456567	0.458598	0.453733	0.456698	0.456904
GYPSY6A	0.428603	0.477405	0.43146	0.315491	0.324514	0.31398	0.334239	0.323432	0.305755
GYPSY7	0.484843	0.434359	0.49091	0.500994	0.49086	0.520724	0.489638	0.471005	0.496258
GYPSY8	0.312387	0.362082	0.319874	0.306344	0.303103	0.304574	0.300863	0.302594	0.2974
GYPSY9	0.613769	0.488445	0.587383	0.612781	0.630167	0.570915	0.578615	0.5822	0.591572
HELENA_RT	0.397736	0.453008	0.417488	0.378114	0.382546	0.386803	0.413738	0.414498	0.40428
HETA	0.408435	0.421747	0.439087	0.328006	0.310535	0.324809	0.335002	0.333567	0.356741
HETRP	0.131407	0.229839	0.162113	0.166666	0.170466	0.170906	0.167663	0.170923	0.168101
HMR1	0.447917	0.5	0.418605	0.282578	0.269318	0.312782	0.313395	0.359603	0.307534
HMR2	0.296207	0.307947	0.296237	0.316261	0.300064	0.313681	0.288712	0.288384	0.308304
HMSBEAGLE	0.387963	0.373012	0.374623	0.446149	0.454522	0.446017	0.45517	0.451795	0.454334
HOBO	0.513346	0.53272	0.49011	0.492386	0.534103	0.506235	0.517268	0.506247	0.500074
I	0.535658	0.520066	0.517822	0.484125	0.470615	0.480906	0.491782	0.513175	0.484601
IDEFIX	0.555816	0.573268	0.555294	0.490092	0.494987	0.484859	0.490159	0.48485	0.492013
INVADER1	0.45495	0.486114	0.467012	0.429692	0.424724	0.43035	0.436548	0.439468	0.435546
INVADER2	0.510222	0.502325	0.521615	0.524543	0.526251	0.54162	0.528515	0.527449	0.534594
INVADER3	0.4573	0.500573	0.529873	0.471418	0.475405	0.467707	0.4666	0.47152	0.470598
INVADER4	0.427244	0.375	0.426735	0.409446	0.416735	0.426098	0.43757	0.440112	0.433418
INVADER5	0.416667	0.578571	0.464286	0.468931	0.525794	0.508971	0.610559	0.532258	0.476471
INVADER6	0.366854	0.416966	0.383251	0.378472	0.377392	0.387528	0.402644	0.396271	0.404179
IVK	0.499498	0.522936	0.52814	0.43373	0.421226	0.436536	0.43567	0.438403	0.443225
Jockey	0.480817	0.494899	0.494434	0.41555	0.417353	0.40962	0.415323	0.41501	0.403024
JOCKEY2	0.519041	0.536077	0.533846	0.52739	0.507301	0.514947	0.517899	0.532293	0.530062
LOOPER1	0.670323	0.602273	0.7189	0.59577	0.606257	0.586134	0.522026	0.545637	0.511102
MARINER2	0.488479	0.29	0.5625	0.409946	0.349118	0.363163	0.402782	0.32339	0.340281
MAX	0.35977	0.369581	0.367534	0.369657	0.362034	0.366587	0.366677	0.367883	0.372703
MDG1	0.792981	0.795541	0.784291	0.630698	0.631927	0.633387	0.612646	0.617312	0.61477
MDG3	0.367815	0.370422	0.395268	0.464148	0.489207	0.484334	0.49842	0.503621	0.502038
MICROPIA	0.553273	0.502186	0.534285	0.512272	0.527763	0.520411	0.525386	0.523467	0.523285
NOMAD	0.446758	0.441016	0.464268	0.401846	0.406241	0.398112	0.417193	0.418046	0.410427
NTS	0.323999	0.326954	0.289595	0.313167	0.226174	0.33371	0.304609	0.317005	0.29355
POGO	0.422278	0.483964	0.442586	0.403411	0.39455	0.387708	0.383579	0.384938	0.394753
PROTOP	0.422326	0.41966	0.441646	0.350022	0.362388	0.345328	0.345204	0.354722	0.34348
QUASIMODO	0.573259	0.547704	0.59848	0.565757	0.58085	0.575685	0.570168	0.575364	0.571028
QUASIMODO2	0.50609	0.553559	0.580154	0.557358	0.542531	0.545283	0.549882	0.55575	0.539337
R1	0.327355	0.33448	0.332084	0.295239	0.295253	0.295781	0.293662	0.30166	0.29591
R1-2	0.311831	0.447778	0.52193	0.422129	0.409764	0.440024	0.435338	0.399393	0.417023
R2	0.373806	0.443141	0.420492	0.443613	0.438798	0.441137	0.441932	0.438854	0.430965
ROO	0.560606	0.586818	0.576625	0.528357	0.528264	0.526998	0.516492	0.506044	0.518143
ROOA	0.526644	0.538217	0.544375	0.516015	0.504362	0.511383	0.500792	0.500431	0.505028
ROVER	0.513438	0.519159	0.518596	0.567916	0.564442	0.571692	0.559979	0.555382	0.569445
RSP	0.702256	0.627992	0.726496	0.479288	0.459374	0.459799	0.435405	0.457517	0.41316
RT1A	0.361665	0.391307	0.38223	0.321685	0.313471	0.314252	0.302855	0.308273	0.311368
RT1B	0.357288	0.373222	0.387715	0.28606	0.284478	0.28504	0.281015	0.278076	0.280098
RT1C	0.410434	0.397014	0.418182	0.460563	0.449393	0.447204	0.461301	0.435691	0.446604
S	0.379968	0.439738	0.456783	0.378106	0.377837	0.386894	0.352964	0.330097	0.331244
S2	0.396832	0.459936	0.352151	0.447212	0.449311	0.478584	0.484459	0.451011	0.350773
SAR	0.358758	0.326526	0.38839	0.356222	0.31282	0.342798	0.375933	0.366863	0.372686
SAR2	0.340262	0.317493	0.324153	0.341438	0.36132	0.36385	0.369135	0.360409	0.359111
SAT6	0.318182	0.357143	0.25	0.297203	0.256272	0.254545	0.206597	0.338685	0.497748
STALKER2	0.551876	0.562237	0.571834	0.417636	0.427608	0.414938	0.425717	0.437642	0.430312
STALKER3	0.596383	0.607639	0.538644	0.609254	0.613906	0.607377	0.558666	0.53774	0.57092
STALKER4	0.490824	0.482432	0.496657	0.472357	0.481794	0.47385	0.468059	0.457716	0.471543
TABOR	0.344366	0.332766	0.336191	0.52554	0.547162	0.544804	0.524881	0.526499	0.529753
TAHRE	0.250185	0.254593	0.265113	0.42589	0.423614	0.429818	0.421947	0.426322	0.43094
TART	0.447735	0.442231	0.440428	0.475031	0.478651	0.477492	0.467368	0.473693	0.47367
TC1	0.379545	0.476415	0.379433	0.522807	0.458868	0.479744	0.496981	0.543391	0.475885
TC1-2	0.605885	0.741071	0.700809	0.549576	0.553391	0.534305	0.56763	0.558392	0.552468
TIRANT	0.527174	0.48445	0.523082	0.549831	0.529099	0.518143	0.496846	0.530349	0.506577
TLD2	0.271229	0.453818	0.403986	0.2458	0.276398	0.150738	0.255996	0.27	0.152706
TOM1	0.330357	0.376068	0.404762	0.356201	0.364035	0.322464	0.341998	0.389898	0.367589
Transib1	0.511574	0.326415	0.520833	0.60359	0.574138	0.573162	0.580429	0.574327	0.564289
TRANSIB2	0.510902	0.537773	0.494682	0.553167	0.537344	0.545651	0.550264	0.562538	0.54846
TRANSIB3	0.634314	0.588384	0.626843	0.592294	0.616794	0.619318	0.532412	0.62757	0.555556
Transib4	0.361765	0.52381	0.583333	0.588431	0.544199	0.479528	0.569631	0.5906	0.638815
Transib5	0.650162	0.546749	0.629474	0.614259	0.61507	0.616533	0.618477	0.618454	0.615584
TRANSPAC	0.494911	0.506196	0.482939	0.455641	0.521561	0.528996	0.484546	0.49505	0.528275
ZAM	0.536764	0.509422	0.582565	0.543447	0.53237	0.517828	0.526415	0.530006	0.521099

## Sheet: armi_plus1u
TE	p1u_mut1	p1u_mut2	p1u_mut3	p1u_mel1	p1u_mel2	p1u_mel3	p1u_sim1	p1u_sim2	p1u_sim3
1731	0.31989	0.30756	0.298657	0.419534	0.417079	0.388909	0.369537	0.380557	0.362013
176	0.411052	0.436855	0.414617	0.54443	0.542681	0.533055	0.544419	0.544117	0.537423
297	0.444893	0.476667	0.532632	0.532494	0.509027	0.480519	0.4991	0.499326	0.496463
412	0.475167	0.452194	0.446	0.562203	0.548741	0.536443	0.555533	0.533582	0.542561
5S	0.0479233	0.205846	0.0503979	0.0789616	0.0785124	0.0903399	0.10131	0.086262	0.590633
ACCORD	0.350124	0.376192	0.349754	0.511664	0.523417	0.5258	0.504656	0.486924	0.496144
ACCORD2	0.426977	0.367738	0.421007	0.3845	0.37816	0.378437	0.38271	0.38772	0.382257
ARS406	0.0865637	0.0769049	0.0800756	0.144563	0.145489	0.133222	0.168921	0.20045	0.18139
BAGGINS1	0.221383	0.221362	0.207978	0.316646	0.317771	0.319968	0.312475	0.307469	0.303752
BARI	0.463238	0.469914	0.442058	0.507128	0.500706	0.508349	0.506282	0.515189	0.515677
BATUMI	0.124333	0.136163	0.145839	0.35979	0.367331	0.367354	0.349708	0.344162	0.351026
BEL	0.264644	0.262327	0.289494	0.371155	0.373948	0.37065	0.364476	0.357343	0.354432
Bica	0.326324	0.307487	0.340028	0.429757	0.429543	0.436105	0.431821	0.421393	0.432866
BLASTOPIA	0.32188	0.344317	0.343875	0.470703	0.47993	0.475694	0.48632	0.464436	0.46476
BLOOD	0.50365	0.500015	0.499849	0.460493	0.455297	0.450583	0.476741	0.479995	0.468882
BS	0.335272	0.374088	0.351258	0.517711	0.5193	0.524454	0.490618	0.467069	0.468228
BS2	0.276771	0.298004	0.321535	0.349291	0.338349	0.3396	0.306552	0.293797	0.290422
BS3	0.279762	0.211034	0.198834	0.310388	0.313122	0.329244	0.324496	0.312768	0.336276
BURDOCK	0.419508	0.430329	0.457936	0.488391	0.480376	0.461444	0.498442	0.486973	0.47937
Chimpo	0.346784	0.243939	0.366269	0.395609	0.39953	0.394276	0.381022	0.370439	0.368708
Chouto	0.283776	0.27708	0.331212	0.408612	0.408292	0.407163	0.374595	0.377671	0.37043
CIRCE	0.427545	0.42333	0.454108	0.457181	0.479537	0.487601	0.434336	0.444873	0.431491
COPIA	0.464286	0.493729	0.498515	0.609368	0.605364	0.606772	0.60279	0.587058	0.592883
Copia1	0.481092	0.478637	0.474585	0.42601	0.43687	0.442855	0.44675	0.42608	0.447229
COPIA2	0.253431	0.240973	0.247473	0.385527	0.366588	0.359414	0.39409	0.392145	0.392043
CR1A	0.331028	0.342989	0.3419	0.415717	0.399165	0.391704	0.370343	0.377559	0.367365
DIVER	0.39005	0.337996	0.328146	0.413343	0.41665	0.409511	0.397814	0.402373	0.402777
DIVER2	0.446099	0.422104	0.44437	0.393685	0.391186	0.386507	0.394431	0.379942	0.382935
DNAREP1	0.450029	0.410639	0.454082	0.532627	0.531112	0.525599	0.505657	0.5032	0.503426
DOC	0.305395	0.32097	0.31142	0.355094	0.352069	0.34047	0.330528	0.336758	0.332972
DOC2	0.355285	0.356311	0.37246	0.439185	0.444749	0.429006	0.435606	0.446557	0.439733
DOC3	0.332568	0.334575	0.308977	0.425739	0.42702	0.430329	0.414587	0.405074	0.403734
DOC4	0.456919	0.431588	0.399609	0.349346	0.330078	0.339297	0.333133	0.360785	0.357105
DOC5	0.318054	0.361857	0.40045	0.423536	0.419705	0.424667	0.425628	0.428902	0.431352
DOC6	0.498	0.380188	0.472566	0.46411	0.480799	0.477887	0.496734	0.499362	0.497186
FB4	0.190366	0.196097	0.246418	0.259924	0.243507	0.225611	0.300643	0.289868	0.220127
FROGGER	0.513158	0.6	0.6	0.521867	0.556953	0.54387	0.539855	0.465072	0.605556
FW	0.309909	0.317467	0.313096	0.382633	0.390056	0.385335	0.384124	0.379319	0.368504
FW2	0.373109	0.398591	0.307248	0.481993	0.490208	0.489423	0.491046	0.496323	0.485421
FW3	0.332751	0.383537	0.427849	0.425133	0.444943	0.431333	0.4633	0.440321	0.505652
G	0.244835	0.230724	0.25863	0.315715	0.307913	0.304231	0.294987	0.300876	0.298005
G2	0.193583	0.224997	0.222068	0.312533	0.31671	0.309129	0.310937	0.305273	0.306203
G3	0.359238	0.48627	0.493356	0.40894	0.417178	0.397247	0.384774	0.354547	0.392148
G4	0.509718	0.402817	0.465361	0.480356	0.481867	0.463327	0.486497	0.482733	0.497014
G5	0.357251	0.417229	0.372378	0.399318	0.404917	0.408625	0.363752	0.345467	0.360243
G5A	0.512753	0.469489	0.556194	0.391582	0.397143	0.407468	0.381529	0.353803	0.344882
G6	0.401597	0.402497	0.440856	0.35153	0.341741	0.353288	0.311032	0.303868	0.315907
G7	0	0.25	0.5	0.485059	0.46981	0.459443	0.537634	0.43047	0.595238
GTWIN	0.355705	0.346711	0.339805	0.45116	0.451979	0.453017	0.445785	0.438719	0.43661
GYPSY	0.529042	0.511364	0.508874	0.443184	0.447256	0.444027	0.43131	0.421924	0.41853
Gypsy1	0.631501	0.603072	0.617154	0.393217	0.38813	0.387671	0.433506	0.438835	0.451228
GYPSY10	0.397472	0.433107	0.477453	0.563234	0.564511	0.57082	0.605896	0.595156	0.612575
GYPSY11	0.481503	0.514367	0.598344	0.574743	0.555079	0.527459	0.508021	0.518679	0.515935
GYPSY12	0.251854	0.230068	0.268047	0.442844	0.436011	0.429717	0.41161	0.406521	0.397384
Gypsy2	0.349155	0.35119	0.354614	0.417113	0.411489	0.405186	0.392208	0.39904	0.398795
GYPSY2	0.424443	0.418499	0.441679	0.410834	0.410301	0.402499	0.403547	0.394388	0.397401
GYPSY3	0.576972	0.567676	0.563557	0.394668	0.392376	0.38057	0.398863	0.380956	0.396719
GYPSY4	0.434224	0.452842	0.420882	0.416726	0.41452	0.421162	0.412225	0.420026	0.425559
GYPSY5	0.435841	0.386918	0.400385	0.484451	0.480501	0.473577	0.501426	0.499819	0.49016
GYPSY6	0.51412	0.520431	0.517497	0.43392	0.434913	0.426128	0.447981	0.462141	0.474313
GYPSY6A	0.530642	0.474211	0.494699	0.510104	0.529654	0.548252	0.511438	0.487398	0.492408
GYPSY7	0.421128	0.403345	0.431579	0.514571	0.488476	0.501612	0.489794	0.515032	0.51939
GYPSY8	0.218627	0.182959	0.338735	0.29219	0.306082	0.305509	0.256823	0.266388	0.272863
GYPSY9	0.484653	0.376289	0.43617	0.411693	0.420144	0.423228	0.429261	0.456313	0.470677
HELENA_RT	0.470153	0.41385	0.568656	0.491187	0.511314	0.504545	0.516709	0.516671	0.532949
HETA	0.301795	0.302181	0.31473	0.32097	0.319533	0.312002	0.298093	0.296248	0.292601
HETRP	0.274025	0.276231	0.285565	0.333701	0.341193	0.321313	0.341043	0.332449	0.341562
HMR1	0.271994	0.282051	0.179167	0.341247	0.301545	0.324535	0.355073	0.358559	0.339845
HMR2	0.295049	0.307632	0.341761	0.327241	0.325695	0.304892	0.324512	0.318241	0.31519
HMSBEAGLE	0.207562	0.231229	0.227755	0.448813	0.443584	0.449216	0.388501	0.398419	0.391968
HOBO	0.466609	0.392292	0.420124	0.420673	0.417531	0.400893	0.43011	0.452864	0.441598
I	0.421421	0.455832	0.474222	0.481599	0.483593	0.47827	0.475011	0.453668	0.454345
IDEFIX	0.446631	0.439637	0.454643	0.432142	0.43294	0.435514	0.424461	0.431117	0.435092
INVADER1	0.179351	0.185697	0.191761	0.381936	0.384306	0.378556	0.379548	0.381941	0.3836
INVADER2	0.419086	0.414413	0.40937	0.5383	0.549152	0.55048	0.548197	0.537794	0.547038
INVADER3	0.330237	0.337445	0.339976	0.432574	0.416567	0.404736	0.397942	0.421705	0.404049
INVADER4	0.497713	0.500735	0.512347	0.439159	0.427183	0.425638	0.437984	0.425799	0.403482
INVADER5	0.453846	0.366667	0.1	0.519388	0.481644	0.518972	0.496515	0.307618	0.346041
INVADER6	0.379729	0.404598	0.462647	0.533084	0.522702	0.525203	0.520519	0.499634	0.495567
IVK	0.404608	0.352597	0.425236	0.436574	0.432929	0.448499	0.405278	0.411586	0.413651
Jockey	0.3065	0.307672	0.379726	0.438545	0.430839	0.430748	0.38812	0.375251	0.366036
JOCKEY2	0.355265	0.33275	0.407946	0.41903	0.431947	0.427353	0.430104	0.38231	0.42753
LOOPER1	0.372378	0.364618	0.263547	0.399091	0.406985	0.42906	0.370182	0.391203	0.366442
MARINER2	0.563929	0.305085	0.296296	0.495977	0.505196	0.515543	0.451718	0.547915	0.532081
MAX	0.277296	0.265481	0.268097	0.329454	0.330696	0.325175	0.31868	0.311635	0.317549
MDG1	0.480134	0.497213	0.490006	0.476887	0.474448	0.473247	0.467719	0.475182	0.48383
MDG3	0.325901	0.315064	0.353151	0.47325	0.477766	0.476876	0.457039	0.457188	0.439287
MICROPIA	0.269393	0.281395	0.285543	0.432967	0.433378	0.428973	0.445502	0.444655	0.448565
NOMAD	0.380208	0.39906	0.413403	0.460419	0.475566	0.472146	0.4633	0.440332	0.43494
NTS	0.237829	0.276168	0.262375	0.287193	0.293101	0.308211	0.343676	0.32481	0.319664
POGO	0.385195	0.346515	0.362554	0.45462	0.470702	0.46213	0.452467	0.456845	0.4566
PROTOP	0.228561	0.225238	0.238951	0.350085	0.336677	0.338929	0.341315	0.338185	0.32898
QUASIMODO	0.444345	0.466857	0.480696	0.5613	0.546155	0.538492	0.528952	0.525992	0.51876
QUASIMODO2	0.467909	0.459672	0.462483	0.447575	0.440532	0.438939	0.449834	0.45087	0.445309
R1	0.345591	0.340612	0.349833	0.340443	0.348294	0.349121	0.353858	0.339431	0.341548
R1-2	0.253695	0.239519	0.242402	0.255029	0.24586	0.248013	0.232682	0.232603	0.261943
R2	0.308838	0.346613	0.382021	0.400584	0.416468	0.381589	0.40168	0.415615	0.407711
ROO	0.395041	0.409099	0.402789	0.44458	0.446428	0.458027	0.42445	0.424073	0.418087
ROOA	0.363771	0.324309	0.359461	0.405309	0.410732	0.417895	0.415054	0.419228	0.419373
ROVER	0.470193	0.4493	0.454769	0.509546	0.514032	0.528039	0.513095	0.495744	0.515254
RSP	0.0700977	0.0557165	0.0725216	0.205745	0.22379	0.213771	0.222462	0.209095	0.178463
RT1A	0.239643	0.275022	0.287042	0.363185	0.359831	0.361536	0.333544	0.323923	0.315591
RT1B	0.276497	0.274963	0.28756	0.28031	0.277558	0.28109	0.258487	0.258914	0.249307
RT1C	0.24536	0.259297	0.240877	0.323713	0.325912	0.346917	0.286631	0.282986	0.267923
S	0.342025	0.304437	0.323069	0.437192	0.420919	0.411377	0.377451	0.376886	0.358782
S2	0.457317	0.469188	0.348739	0.468902	0.468607	0.466171	0.521116	0.459419	0.518707
SAR	0.308638	0.353204	0.363621	0.409314	0.43091	0.385884	0.43157	0.410932	0.374405
SAR2	0.436159	0.446437	0.44143	0.579369	0.593585	0.588983	0.541771	0.522371	0.54535
SAT6	0	0	0	0.332895	0.344949	0.403689	0.246173	0.314815	0.399123
STALKER2	0.498648	0.490705	0.491025	0.477131	0.492374	0.474832	0.44156	0.463508	0.44063
STALKER3	0.445564	0.438544	0.528292	0.393484	0.406477	0.402811	0.37396	0.414626	0.384794
STALKER4	0.483009	0.48275	0.478884	0.528956	0.53143	0.530771	0.493936	0.497613	0.500887
TABOR	0.343079	0.326347	0.329359	0.492382	0.500986	0.481149	0.47108	0.483445	0.535789
TAHRE	0.193913	0.181045	0.196982	0.366454	0.369805	0.370169	0.356276	0.357399	0.353796
TART	0.340557	0.347222	0.339485	0.481521	0.491863	0.495783	0.491953	0.464059	0.469406
TC1	0.345563	0.371009	0.487132	0.433416	0.404501	0.397724	0.417635	0.391192	0.426106
TC1-2	0.569227	0.455478	0.414695	0.42141	0.394947	0.413171	0.392776	0.404334	0.408895
TIRANT	0.244879	0.204184	0.163883	0.279061	0.273055	0.298561	0.289611	0.361192	0.322244
TLD1	0.166667	0.5	0	0.7378	0.77044	0.74561	0.715909	0.803697	0.819444
TLD2	0.618429	0.719187	0.525332	0.397735	0.41075	0.511801	0.465471	0.464167	0.390276
TOM1	0.358766	0.457265	0.472222	0.5745	0.562145	0.52032	0.62077	0.551106	0.660027
Transib-N1	0.5	0	0.5	0.369919	0.769048	0.47318	0.865591	0.852459	0.35
Transib1	0.377231	0.275463	0.520243	0.583996	0.586949	0.572017	0.611971	0.602874	0.605962
TRANSIB2	0.409377	0.403318	0.410378	0.471768	0.471329	0.469677	0.458132	0.479011	0.463011
TRANSIB3	0.497992	0.444444	0.540441	0.534258	0.54385	0.52984	0.526194	0.546766	0.511817
Transib4	0.469831	0.366667	0.492063	0.473858	0.433735	0.436812	0.498205	0.32958	0.46875
Transib5	0.472579	0.435658	0.466583	0.449357	0.440148	0.455026	0.403647	0.403576	0.412483
TRANSPAC	0.393716	0.410866	0.403481	0.458661	0.454503	0.455867	0.449934	0.446367	0.447981
ZAM	0.461862	0.424111	0.467724	0.538772	0.533897	0.526565	0.543054	0.516228	0.54258
