# Supplementary material for: Adaptive evolution among cytoplasmic piRNA proteins leads to decreased genomic auto-immunity
Source: PLoS Genet. 2020 Jun 11;16(6):e1008861. doi: 10.1371/journal.pgen.1008861 (PMC7310878; doi:10.1371/journal.pgen.1008861)
Supplement: S8 Table — (XLS) [file pgen.1008861.s017.xls]

## Sheet: aub_mel_all
genes that are differentially regulated by D. mel aub as compared to mut
gene	log2FoldChange	padj
FBgn0000003	2.02645	1.56605e-09
FBgn0000044	-1.38415	3.04926e-06
FBgn0000100	-0.866358	4.01929e-05
aub	1.56234	4.96215e-12
FBgn0000299	-1.39985	7.05953e-10
FBgn0000355	-1.31478	4.96215e-12
FBgn0000356	-1.61131	2.65433e-12
FBgn0000357	-0.873184	0.000174663
FBgn0000358	-1.72375	1.53652e-18
FBgn0000359	-0.873339	3.55332e-05
FBgn0000360	-0.930211	5.09986e-06
FBgn0002590	-0.665942	0.0144247
FBgn0002773	-1.78088	0.000203595
FBgn0002791	0.777975	0.014954
FBgn0002868	-1.33129	0.0283396
FBgn0003137	-1.65899	4.58438e-05
FBgn0003274	-0.639959	0.0133149
FBgn0003285	-1.9411	1.67672e-08
FBgn0003517	-1.08734	4.90296e-08
FBgn0003979	-1.01923	2.13005e-06
FBgn0003980	-1.16322	2.78112e-07
FBgn0003983	-0.962522	2.28533e-05
FBgn0004169	-1.35489	0.01663
FBgn0004647	-0.600376	0.0438738
FBgn0004867	-0.929826	5.36717e-06
FBgn0005666	-1.23245	5.38828e-05
FBgn0010051	-0.639119	0.0330731
FBgn0011642	0.980912	0.000441183
FBgn0011828	-2.28666	0.00149367
FBgn0013275	-1.96712	3.00307e-14
FBgn0013276	-1.98272	2.44217e-14
FBgn0013277	-2.31643	8.87131e-06
FBgn0013278	-2.32676	3.8e-05
FBgn0013279	-2.25745	7.0036e-05
FBgn0013680	-1.02004	0.000284601
FBgn0013681	-0.902171	0.000453497
FBgn0014076	-1.20272	2.05653e-05
FBgn0014466	0.940476	0.000578665
FBgn0015288	-0.657286	0.0379658
FBgn0016075	-1.30893	3.24779e-08
FBgn0017448	0.789235	0.0356039
FBgn0024183	-0.874524	0.00183934
FBgn0025777	-0.694298	0.0231147
FBgn0026255	-3.18407	0.00679851
FBgn0026372	-0.592503	0.0283396
FBgn0027341	-3.6084	6.31102e-05
FBgn0027865	0.656376	0.0379343
FBgn0028490	-0.798015	0.0283396
FBgn0028743	1.75722	1.23191e-05
FBgn0030040	-1.51183	0.0129378
FBgn0031913	-0.806615	0.0320416
FBgn0032788	-1.1157	1.26997e-05
FBgn0032789	-0.930179	0.000210594
FBgn0033000	1.4718	1.25808e-09
FBgn0033188	-1.59699	0.000214163
FBgn0033458	1.29734	2.49303e-08
FBgn0033926	-1.22071	1.98446e-06
FBgn0033927	-1.18013	0.000818572
FBgn0033958	-2.5651	2.0011e-11
FBgn0034075	0.979308	0.0477764
FBgn0034999	0.733052	0.0410245
FBgn0035422	-0.691904	0.00450059
FBgn0035542	-1.11184	0.00106043
FBgn0035880	-2.4639	5.60219e-05
FBgn0036213	-0.790596	0.000264327
FBgn0037229	-5.19033	0.0257761
FBgn0037351	-0.828378	0.000171977
FBgn0038277	-0.631856	0.0194859
FBgn0038290	-3.67576	0.00657038
FBgn0039430	0.906462	0.0120953
FBgn0039936	0.67688	0.00459611
FBgn0039959	0.691636	0.00280069
FBgn0039993	0.747731	0.0144247
FBgn0041252	-1.05221	0.000578665
FBgn0041709	-0.943477	0.00179679
FBgn0044510	1.01397	1.25862e-05
FBgn0050345	-4.24696	5.47667e-38
FBgn0050440	0.853025	0.00166934
FBgn0051202	-5.52048	0.000251302
FBgn0051354	-2.43535	2.36608e-05
FBgn0051661	-1.65193	2.77179e-06
FBgn0051926	-1.56999	8.17388e-05
FBgn0051928	-1.3887	2.885e-07
FBgn0051988	-6.66838	0.0474633
FBgn0052602	-1.13318	1.24193e-08
FBgn0053508	#NAME?	9.74141e-09
FBgn0053531	-4.63091	0.0412144
FBgn0085362	-1.00652	2.19574e-06
FBgn0085753	0.873945	2.39234e-05
FBgn0085771	0.985944	7.98475e-07
FBgn0085810	0.969227	0.0106034
FBgn0085813	0.934546	3.04926e-06
FBgn0085819	0.980523	1.017e-06
FBgn0086265	-0.976051	0.00145221
FBgn0086408	-1.15233	0.0386346
FBgn0086906	-1.22241	0.00202502
FBgn0250907	-2.47594	1.27301e-05
FBgn0261258	-1.06955	0.00663256
FBgn0261504	2.02013	1.29217e-09
FBgn0261563	-1.42686	0.0165644
FBgn0261639	1.07555	0.0062926
FBgn0261640	1.08292	0.00854694
FBgn0262608	-0.979335	4.27762e-06
FBgn0263219	-0.822349	0.0283396
FBgn0264695	-1.83992	6.89818e-10
FBgn0264894	-1.16575	0.0213604
FBgn0267001	-2.36758	1.0143e-07
FBgn0267033	-0.793949	0.0339255
FBgn0267508	1.00775	7.70438e-07
FBgn0267511	0.968464	9.85589e-07
FBgn0267515	0.680117	0.0303864
FBgn0267519	0.842001	6.5982e-05
FBgn0267520	1.00124	1.56354e-06
FBgn0267861	0.886997	0.00145453
FBgn0283427	-0.628906	0.0283396
FBgn0284408	-0.958068	1.45115e-05

## Sheet: aub_mel_down
genes that are down regulated by D. mel aub as compared to mut
gene	log2FoldChange	padj
FBgn0000044	-1.38415	3.04926e-06
FBgn0000100	-0.866358	4.01929e-05
FBgn0000299	-1.39985	7.05953e-10
FBgn0000355	-1.31478	4.96215e-12
FBgn0000356	-1.61131	2.65433e-12
FBgn0000357	-0.873184	0.000174663
FBgn0000358	-1.72375	1.53652e-18
FBgn0000359	-0.873339	3.55332e-05
FBgn0000360	-0.930211	5.09986e-06
FBgn0002590	-0.665942	0.0144247
FBgn0002773	-1.78088	0.000203595
FBgn0002868	-1.33129	0.0283396
FBgn0003137	-1.65899	4.58438e-05
FBgn0003274	-0.639959	0.0133149
FBgn0003285	-1.9411	1.67672e-08
FBgn0003517	-1.08734	4.90296e-08
FBgn0003979	-1.01923	2.13005e-06
FBgn0003980	-1.16322	2.78112e-07
FBgn0003983	-0.962522	2.28533e-05
FBgn0004169	-1.35489	0.01663
FBgn0004647	-0.600376	0.0438738
FBgn0004867	-0.929826	5.36717e-06
FBgn0005666	-1.23245	5.38828e-05
FBgn0010051	-0.639119	0.0330731
FBgn0011828	-2.28666	0.00149367
FBgn0013275	-1.96712	3.00307e-14
FBgn0013276	-1.98272	2.44217e-14
FBgn0013277	-2.31643	8.87131e-06
FBgn0013278	-2.32676	3.8e-05
FBgn0013279	-2.25745	7.0036e-05
FBgn0013680	-1.02004	0.000284601
FBgn0013681	-0.902171	0.000453497
FBgn0014076	-1.20272	2.05653e-05
FBgn0015288	-0.657286	0.0379658
FBgn0016075	-1.30893	3.24779e-08
FBgn0024183	-0.874524	0.00183934
FBgn0025777	-0.694298	0.0231147
FBgn0026255	-3.18407	0.00679851
FBgn0026372	-0.592503	0.0283396
FBgn0027341	-3.6084	6.31102e-05
FBgn0028490	-0.798015	0.0283396
FBgn0030040	-1.51183	0.0129378
FBgn0031913	-0.806615	0.0320416
FBgn0032788	-1.1157	1.26997e-05
FBgn0032789	-0.930179	0.000210594
FBgn0033188	-1.59699	0.000214163
FBgn0033926	-1.22071	1.98446e-06
FBgn0033927	-1.18013	0.000818572
FBgn0033958	-2.5651	2.0011e-11
FBgn0035422	-0.691904	0.00450059
FBgn0035542	-1.11184	0.00106043
FBgn0035880	-2.4639	5.60219e-05
FBgn0036213	-0.790596	0.000264327
FBgn0037229	-5.19033	0.0257761
FBgn0037351	-0.828378	0.000171977
FBgn0038277	-0.631856	0.0194859
FBgn0038290	-3.67576	0.00657038
FBgn0041252	-1.05221	0.000578665
FBgn0041709	-0.943477	0.00179679
FBgn0050345	-4.24696	5.47667e-38
FBgn0051202	-5.52048	0.000251302
FBgn0051354	-2.43535	2.36608e-05
FBgn0051661	-1.65193	2.77179e-06
FBgn0051926	-1.56999	8.17388e-05
FBgn0051928	-1.3887	2.885e-07
FBgn0051988	-6.66838	0.0474633
FBgn0052602	-1.13318	1.24193e-08
FBgn0053508	#NAME?	9.74141e-09
FBgn0053531	-4.63091	0.0412144
FBgn0085362	-1.00652	2.19574e-06
FBgn0086265	-0.976051	0.00145221
FBgn0086408	-1.15233	0.0386346
FBgn0086906	-1.22241	0.00202502
FBgn0250907	-2.47594	1.27301e-05
FBgn0261258	-1.06955	0.00663256
FBgn0261563	-1.42686	0.0165644
FBgn0262608	-0.979335	4.27762e-06
FBgn0263219	-0.822349	0.0283396
FBgn0264695	-1.83992	6.89818e-10
FBgn0264894	-1.16575	0.0213604
FBgn0267001	-2.36758	1.0143e-07
FBgn0267033	-0.793949	0.0339255
FBgn0283427	-0.628906	0.0283396
FBgn0284408	-0.958068	1.45115e-05

## Sheet: aub_sim_all
genes that are differentially regulated by D. sim aub as compared to mut
gene	log2FoldChange	padj
FBgn0000044	-1.26411	2.60761e-05
FBgn0000100	-0.679745	0.00352178
aub	1.34062	4.78639e-09
FBgn0000299	-1.52698	5.0732e-12
FBgn0000355	-1.32307	2.03807e-12
FBgn0000356	-1.6161	1.30214e-12
FBgn0000357	-1.01131	3.79694e-06
FBgn0000358	-1.98891	3.56415e-25
FBgn0000360	-0.776629	0.000293238
FBgn0002526	-0.729916	0.00968852
FBgn0002590	-0.633316	0.0181894
FBgn0002773	-1.39182	0.00913568
FBgn0002791	0.840797	0.00373477
FBgn0003053	-0.841483	0.0223375
FBgn0003137	-2.02079	2.00692e-07
FBgn0003149	-1.50412	0.0119488
FBgn0003279	-0.652095	0.00544868
FBgn0003285	-3.24747	6.78381e-22
FBgn0003517	-0.983843	9.79948e-07
FBgn0003979	-1.13038	4.43516e-08
FBgn0003980	-1.27784	4.82909e-09
FBgn0003983	-1.09684	4.35698e-07
FBgn0003997	-1.10991	0.0143545
FBgn0004117	-1.56712	0.021204
FBgn0004169	-1.35135	0.0129843
FBgn0004647	-0.613501	0.0244364
FBgn0004654	-0.726005	0.0168909
FBgn0004867	-0.821337	9.20645e-05
FBgn0005666	-1.62245	1.17501e-08
FBgn0010051	-1.17284	5.05822e-08
FBgn0011642	1.2523	8.11196e-07
FBgn0011828	-2.46234	0.000418783
FBgn0013275	-1.30251	1.46642e-06
FBgn0013276	-1.3018	1.48131e-06
FBgn0013277	-1.8461	0.000805589
FBgn0013278	-1.83391	0.00261368
FBgn0013279	-1.76328	0.00456597
FBgn0013680	-0.932356	0.00128887
FBgn0013688	0.820201	0.0019276
FBgn0013733	-0.631483	0.0123659
FBgn0014076	-1.04088	0.000418783
FBgn0014464	-0.882478	0.000957677
FBgn0014466	1.62634	4.22836e-12
FBgn0015245	-0.613591	0.0155394
FBgn0015568	0.947693	0.0292781
FBgn0016075	-1.37478	3.27474e-09
FBgn0016123	-0.940325	0.00111081
FBgn0021906	-0.685502	0.0472609
FBgn0024183	-0.749724	0.0132747
FBgn0026255	-3.2018	0.00555353
FBgn0026372	-0.758246	0.000546598
FBgn0027341	-3.33662	0.000267645
FBgn0027865	0.708056	0.0114402
FBgn0028369	-1.94098	0.000755455
FBgn0028400	#NAME?	7.49441e-19
FBgn0028490	-0.868818	0.00722607
FBgn0028743	1.59463	9.97367e-05
FBgn0029840	-0.712572	0.00616014
FBgn0030040	-1.29604	0.0473917
FBgn0030174	-0.808873	0.00837823
FBgn0030266	-0.600567	0.0337467
FBgn0031913	-0.801954	0.0236844
FBgn0032084	-1.23104	0.0155394
FBgn0032788	-1.43267	2.47163e-09
FBgn0032789	-1.1281	1.36895e-06
FBgn0032889	1.00518	0.0299079
FBgn0033000	1.76836	3.99002e-14
FBgn0033188	-1.483	0.000802934
FBgn0033458	1.49851	2.26495e-11
FBgn0033491	0.752334	0.0332
FBgn0033926	-1.24373	8.0798e-07
FBgn0033927	-1.14265	0.00120152
FBgn0033958	-2.23692	4.82909e-09
FBgn0034479	-6.57063	0.0253119
FBgn0034999	0.885202	0.00275528
FBgn0035422	-0.59792	0.0212256
FBgn0035542	-1.11264	0.000860924
FBgn0035642	0.722019	0.039654
FBgn0035976	1.89676	2.57726e-05
FBgn0035999	1.06558	0.00968852
FBgn0036279	-0.708186	0.0256174
FBgn0036652	-7.50352	6.60107e-07
FBgn0036663	-0.663229	0.0159926
FBgn0036734	-0.91692	0.00275528
FBgn0036927	0.970243	6.50951e-06
FBgn0037229	#NAME?	0.00116527
FBgn0037328	-0.634929	0.0153147
FBgn0037351	-1.08904	5.5154e-08
FBgn0037409	-4.04194	0.000860924
FBgn0037645	-4.58693	0.000805589
FBgn0038290	-4.02547	0.00208065
FBgn0038881	-1.47694	0.0188422
FBgn0039155	-1.4966	0.0219588
FBgn0039257	-2.68057	0.0311584
FBgn0039430	0.966956	0.00352178
FBgn0039635	-0.668277	0.0420278
FBgn0039713	-0.591057	0.0189072
FBgn0039776	-1.13809	0.0156749
FBgn0039914	1.04797	1.17756e-05
FBgn0039936	0.63754	0.00805385
FBgn0039959	0.804402	0.000128235
FBgn0039993	1.06727	1.33632e-05
FBgn0041180	-0.934027	0.0236844
FBgn0041252	-1.17159	5.51082e-05
FBgn0044510	1.23958	1.19608e-08
FBgn0050345	-4.18836	5.78136e-37
FBgn0050440	0.979732	9.02175e-05
FBgn0051202	-5.57063	0.000293238
FBgn0051354	-1.95577	0.00135522
FBgn0051661	-1.5473	1.2862e-05
FBgn0051926	-1.2926	0.00266601
FBgn0051928	-1.25867	3.85477e-06
FBgn0052311	-1.44295	0.039654
FBgn0052602	-1.30894	7.91473e-12
FBgn0053196	-2.2029	0.00611279
FBgn0053508	-6.40888	1.55253e-06
FBgn0053531	-5.94409	0.00735876
FBgn0058160	0.734234	0.0182512
FBgn0058191	0.747104	0.00160304
FBgn0058263	0.694645	0.0281275
FBgn0085362	-0.91978	1.89365e-05
FBgn0085753	0.607786	0.0134529
FBgn0085771	0.815149	9.02175e-05
FBgn0085810	1.21421	0.000170909
FBgn0085813	0.855167	2.57585e-05
FBgn0085819	0.845477	4.11868e-05
FBgn0086265	-0.842616	0.0100686
FBgn0086355	-0.616227	0.0244364
FBgn0086708	-1.6525	0.00723672
FBgn0086906	-1.94893	1.19553e-08
FBgn0250830	0.626723	0.0328588
FBgn0250907	-2.91636	1.61018e-07
FBgn0261258	-1.03058	0.00837823
FBgn0261260	-0.594036	0.0496584
FBgn0261393	1.07825	0.00207268
FBgn0261563	-1.52555	0.00552567
FBgn0261617	-0.617089	0.0103006
FBgn0261639	1.2393	0.000456397
FBgn0261640	1.273	0.00046861
FBgn0261797	-0.7422	0.000740449
FBgn0261836	-0.967394	0.000181859
FBgn0262109	-0.615493	0.0137384
FBgn0262160	-0.924258	0.000805589
FBgn0262608	-0.894679	3.45212e-05
FBgn0263219	-1.25444	1.29502e-05
FBgn0263705	-0.970536	0.00634235
FBgn0264695	-1.81929	7.35342e-10
FBgn0265045	-1.36222	0.0463748
FBgn0265991	-0.874744	0.0171784
FBgn0266347	0.992316	0.00312939
FBgn0267001	-2.69476	8.64894e-10
FBgn0267033	-0.889284	0.00634235
FBgn0267336	-1.07094	0.00294372
FBgn0267508	0.845208	6.03316e-05
FBgn0267511	0.819984	6.03316e-05
FBgn0267519	0.586614	0.0212256
FBgn0267520	0.836799	0.00011343
FBgn0267861	1.16136	2.37706e-06
FBgn0283427	-0.652467	0.0132107
FBgn0284408	-1.24703	1.54643e-09
FBgn0285955	-0.928568	0.0223698

## Sheet: aub_sim_down
genes that are down regulated by D. sim aub as compared to mut
gene	log2FoldChange	padj
FBgn0000044	-1.26411	2.60761e-05
FBgn0000100	-0.679745	0.00352178
FBgn0000299	-1.52698	5.0732e-12
FBgn0000355	-1.32307	2.03807e-12
FBgn0000356	-1.6161	1.30214e-12
FBgn0000357	-1.01131	3.79694e-06
FBgn0000358	-1.98891	3.56415e-25
FBgn0000360	-0.776629	0.000293238
FBgn0002526	-0.729916	0.00968852
FBgn0002590	-0.633316	0.0181894
FBgn0002773	-1.39182	0.00913568
FBgn0003053	-0.841483	0.0223375
FBgn0003137	-2.02079	2.00692e-07
FBgn0003149	-1.50412	0.0119488
FBgn0003279	-0.652095	0.00544868
FBgn0003285	-3.24747	6.78381e-22
FBgn0003517	-0.983843	9.79948e-07
FBgn0003979	-1.13038	4.43516e-08
FBgn0003980	-1.27784	4.82909e-09
FBgn0003983	-1.09684	4.35698e-07
FBgn0003997	-1.10991	0.0143545
FBgn0004117	-1.56712	0.021204
FBgn0004169	-1.35135	0.0129843
FBgn0004647	-0.613501	0.0244364
FBgn0004654	-0.726005	0.0168909
FBgn0004867	-0.821337	9.20645e-05
FBgn0005666	-1.62245	1.17501e-08
FBgn0010051	-1.17284	5.05822e-08
FBgn0011828	-2.46234	0.000418783
FBgn0013275	-1.30251	1.46642e-06
FBgn0013276	-1.3018	1.48131e-06
FBgn0013277	-1.8461	0.000805589
FBgn0013278	-1.83391	0.00261368
FBgn0013279	-1.76328	0.00456597
FBgn0013680	-0.932356	0.00128887
FBgn0013733	-0.631483	0.0123659
FBgn0014076	-1.04088	0.000418783
FBgn0014464	-0.882478	0.000957677
FBgn0015245	-0.613591	0.0155394
FBgn0016075	-1.37478	3.27474e-09
FBgn0016123	-0.940325	0.00111081
FBgn0021906	-0.685502	0.0472609
FBgn0024183	-0.749724	0.0132747
FBgn0026255	-3.2018	0.00555353
FBgn0026372	-0.758246	0.000546598
FBgn0027341	-3.33662	0.000267645
FBgn0028369	-1.94098	0.000755455
FBgn0028400	#NAME?	7.49441e-19
FBgn0028490	-0.868818	0.00722607
FBgn0029840	-0.712572	0.00616014
FBgn0030040	-1.29604	0.0473917
FBgn0030174	-0.808873	0.00837823
FBgn0030266	-0.600567	0.0337467
FBgn0031913	-0.801954	0.0236844
FBgn0032084	-1.23104	0.0155394
FBgn0032788	-1.43267	2.47163e-09
FBgn0032789	-1.1281	1.36895e-06
FBgn0033188	-1.483	0.000802934
FBgn0033926	-1.24373	8.0798e-07
FBgn0033927	-1.14265	0.00120152
FBgn0033958	-2.23692	4.82909e-09
FBgn0034479	-6.57063	0.0253119
FBgn0035422	-0.59792	0.0212256
FBgn0035542	-1.11264	0.000860924
FBgn0036279	-0.708186	0.0256174
FBgn0036652	-7.50352	6.60107e-07
FBgn0036663	-0.663229	0.0159926
FBgn0036734	-0.91692	0.00275528
FBgn0037229	#NAME?	0.00116527
FBgn0037328	-0.634929	0.0153147
FBgn0037351	-1.08904	5.5154e-08
FBgn0037409	-4.04194	0.000860924
FBgn0037645	-4.58693	0.000805589
FBgn0038290	-4.02547	0.00208065
FBgn0038881	-1.47694	0.0188422
FBgn0039155	-1.4966	0.0219588
FBgn0039257	-2.68057	0.0311584
FBgn0039635	-0.668277	0.0420278
FBgn0039713	-0.591057	0.0189072
FBgn0039776	-1.13809	0.0156749
FBgn0041180	-0.934027	0.0236844
FBgn0041252	-1.17159	5.51082e-05
FBgn0050345	-4.18836	5.78136e-37
FBgn0051202	-5.57063	0.000293238
FBgn0051354	-1.95577	0.00135522
FBgn0051661	-1.5473	1.2862e-05
FBgn0051926	-1.2926	0.00266601
FBgn0051928	-1.25867	3.85477e-06
FBgn0052311	-1.44295	0.039654
FBgn0052602	-1.30894	7.91473e-12
FBgn0053196	-2.2029	0.00611279
FBgn0053508	-6.40888	1.55253e-06
FBgn0053531	-5.94409	0.00735876
FBgn0085362	-0.91978	1.89365e-05
FBgn0086265	-0.842616	0.0100686
FBgn0086355	-0.616227	0.0244364
FBgn0086708	-1.6525	0.00723672
FBgn0086906	-1.94893	1.19553e-08
FBgn0250907	-2.91636	1.61018e-07
FBgn0261258	-1.03058	0.00837823
FBgn0261260	-0.594036	0.0496584
FBgn0261563	-1.52555	0.00552567
FBgn0261617	-0.617089	0.0103006
FBgn0261797	-0.7422	0.000740449
FBgn0261836	-0.967394	0.000181859
FBgn0262109	-0.615493	0.0137384
FBgn0262160	-0.924258	0.000805589
FBgn0262608	-0.894679	3.45212e-05
FBgn0263219	-1.25444	1.29502e-05
FBgn0263705	-0.970536	0.00634235
FBgn0264695	-1.81929	7.35342e-10
FBgn0265045	-1.36222	0.0463748
FBgn0265991	-0.874744	0.0171784
FBgn0267001	-2.69476	8.64894e-10
FBgn0267033	-0.889284	0.00634235
FBgn0267336	-1.07094	0.00294372
FBgn0283427	-0.652467	0.0132107
FBgn0284408	-1.24703	1.54643e-09
FBgn0285955	-0.928568	0.0223698

## Sheet: spn-E_mel_all
genes that are differentially regulated by D. mel spnE as compared to mut
gene	log2FoldChange	padj
FBgn0000075	0.769284	0.00679729
FBgn0000166	0.687668	1.38886e-16
FBgn0000246	-0.607191	0.00273676
FBgn0000274	-0.696756	0.00969497
FBgn0000351	0.765515	5.9425e-09
FBgn0000395	-0.93531	0.000778279
FBgn0000416	-0.604849	8.86155e-07
FBgn0000427	-0.657047	0.00031974
FBgn0000489	-0.588194	0.00133046
FBgn0000490	-1.04236	0.000203505
FBgn0000504	-0.869869	0.00291091
FBgn0000567	-0.600303	0.00226041
FBgn0000592	-1.25049	4.85821e-05
FBgn0000633	-1.77165	0.000142317
FBgn0000635	-0.787494	7.03657e-11
FBgn0000636	-1.72751	1.30605e-55
FBgn0000826	0.784652	1.06086e-07
FBgn0000927	0.616568	9.45596e-06
FBgn0001123	-0.874849	4.15458e-07
FBgn0001145	-0.943488	3.98251e-05
FBgn0001168	-0.848225	7.21278e-06
FBgn0001217	-0.590364	0.0139494
FBgn0001224	-1.32439	2.87024e-09
FBgn0001225	0.65163	4.20798e-06
FBgn0001230	-1.0388	0.000101821
FBgn0001257	-0.99074	1.59207e-08
FBgn0001296	-0.593422	1.75051e-06
FBgn0001297	-0.771078	4.33131e-10
FBgn0001624	-0.593291	6.32273e-07
FBgn0001987	-0.610803	6.72388e-08
FBgn0002609	-1.2342	1.42598e-09
FBgn0002716	-1.98198	7.66087e-14
FBgn0002733	-1.62416	1.33933e-10
FBgn0002772	-0.670589	0.00286263
FBgn0002773	-0.714377	1.05127e-09
FBgn0002789	-0.76814	6.32781e-06
FBgn0002868	-1.64326	2.07384e-36
FBgn0003053	-0.674412	6.19745e-08
FBgn0003089	-1.86365	2.8395e-21
FBgn0003137	-0.704713	1.42699e-06
FBgn0003285	-0.744109	9.24541e-11
FBgn0003292	0.759678	1.56366e-18
FBgn0003308	-0.660449	0.000990331
FBgn0003328	-1.39725	1.12192e-31
FBgn0003366	-1.02003	8.79188e-18
FBgn0003388	-1.42311	7.88332e-05
FBgn0003450	0.875137	1.19277e-07
FBgn0003464	0.619236	1.39478e-05
FBgn0003480	0.71978	0.000650913
spnE	3.17995	3.55097e-280
FBgn0003486	-0.750192	0.000325781
FBgn0003567	0.663092	3.88914e-18
FBgn0003731	-0.911719	1.21864e-08
FBgn0003866	0.822739	0.00157193
FBgn0003867	-0.652065	0.016239
FBgn0003888	-1.24917	6.05238e-24
FBgn0003950	1.02508	0.000723534
FBgn0003996	-2.01639	3.83159e-10
FBgn0003997	-0.910283	4.52044e-06
FBgn0004055	-0.751418	4.79144e-09
FBgn0004117	-0.806027	8.40491e-08
FBgn0004169	-0.622549	0.000158191
FBgn0004191	0.612225	0.00547979
FBgn0004456	-0.845779	2.16569e-10
FBgn0004512	-1.41811	0.000211401
FBgn0004646	-0.806338	7.87632e-08
FBgn0004666	-0.592088	0.000245426
FBgn0004852	-0.984609	8.7606e-05
FBgn0004858	-1.00605	2.66951e-06
FBgn0004870	-2.07181	1.72128e-20
FBgn0004885	-0.750232	0.0114289
FBgn0004893	-0.62622	0.000365532
FBgn0004919	-1.53433	3.43442e-07
FBgn0005612	-1.13811	3.72951e-15
FBgn0005631	-0.804302	0.00241324
FBgn0005666	-0.868964	1.04753e-09
FBgn0005771	-0.955488	9.66469e-09
FBgn0010038	-1.70043	2.68771e-05
FBgn0010039	-0.930563	2.91862e-10
FBgn0010052	-2.61244	1.35847e-18
FBgn0010053	1.08163	3.78766e-17
FBgn0010223	1.0604	2.00855e-05
FBgn0010226	1.64577	3.34715e-54
FBgn0010228	-0.62532	6.98594e-10
FBgn0010241	-7.23653	0.000524522
FBgn0010246	-1.048	4.07423e-33
FBgn0010263	-0.791527	4.95569e-06
FBgn0010383	-0.838996	8.97714e-11
FBgn0010388	-3.26557	4.37701e-10
FBgn0010389	-0.586687	0.0158812
FBgn0010395	-1.67809	3.03543e-22
FBgn0010424	-0.858452	0.00498213
FBgn0010434	-0.909788	4.82608e-37
FBgn0010435	-0.850147	2.20335e-06
FBgn0010482	-1.18457	1.95565e-06
FBgn0011206	-0.696294	0.00546572
FBgn0011274	-1.06269	8.86155e-07
FBgn0011591	-1.06854	2.58122e-12
FBgn0011642	0.970799	6.11281e-09
FBgn0011659	0.645891	2.86355e-05
FBgn0011676	-2.45802	8.1193e-12
FBgn0011695	-3.33855	1.46918e-95
FBgn0011706	-2.8693	1.11354e-10
FBgn0012034	0.704475	3.55628e-24
FBgn0012037	-0.926164	3.33037e-07
FBgn0013272	-1.06089	7.07892e-15
FBgn0013275	-2.70629	9.69706e-65
FBgn0013276	-2.68691	9.58458e-39
FBgn0013277	-2.46775	2.66788e-26
FBgn0013278	-2.60302	1.13644e-36
FBgn0013279	-2.64494	2.20029e-26
FBgn0013469	-1.36302	8.347e-05
FBgn0013771	-0.99981	1.63425e-09
FBgn0013813	-3.18083	1.73708e-78
FBgn0013953	-0.672895	2.64245e-11
FBgn0014073	-1.36011	3.84425e-19
FBgn0014076	-1.00577	1.45178e-12
FBgn0014395	0.739718	0.043309
FBgn0014417	0.640256	3.36815e-07
FBgn0014469	-1.19846	4.93841e-29
FBgn0015033	-1.51951	1.2386e-11
FBgn0015037	-3.55936	9.87091e-53
FBgn0015039	-0.948316	1.5541e-10
FBgn0015221	-0.708036	6.80969e-14
FBgn0015399	-2.11532	1.8237e-75
FBgn0015568	0.852581	3.42926e-09
FBgn0015569	-1.16586	2.008e-19
FBgn0015575	-0.919112	9.97344e-05
FBgn0015576	-0.980204	0.00101159
FBgn0015663	0.655931	0.00312343
FBgn0015714	1.19887	4.53565e-15
FBgn0015766	-0.658762	0.000167088
FBgn0015773	-0.754358	0.0117034
FBgn0015774	-0.83903	0.00561874
FBgn0015777	-1.05576	3.7143e-11
FBgn0015872	-0.603634	0.00833675
FBgn0016054	1.34752	1.04369e-21
FBgn0016075	-0.902536	3.79364e-07
FBgn0016080	-0.94086	0.000130363
FBgn0016684	-0.969004	0.0323874
FBgn0017448	2.8009	1.18133e-56
FBgn0017482	-0.827114	9.06357e-05
FBgn0020255	-0.713269	4.91347e-19
FBgn0020257	-0.744122	0.0283004
FBgn0020294	-1.61966	2.46258e-23
FBgn0020299	-0.712987	0.00394075
FBgn0020312	0.635632	1.06086e-11
FBgn0020385	0.908339	2.69304e-07
FBgn0020414	-0.965432	1.34719e-08
FBgn0020415	-0.990436	3.09865e-18
FBgn0020521	-1.05988	0.000598135
FBgn0020762	-1.45374	7.08334e-22
FBgn0022359	1.54979	1.48633e-06
FBgn0022702	1.28296	9.35024e-18
FBgn0022772	0.607326	2.61304e-15
FBgn0022984	-0.917368	2.86681e-22
FBgn0022986	-1.18958	8.8294e-31
FBgn0023076	-0.945313	0.00158818
FBgn0023095	-0.644865	7.28617e-10
FBgn0023214	-0.776066	0.00336789
FBgn0023479	-1.85017	1.06459e-08
FBgn0023507	0.789905	0.000116413
FBgn0023520	-0.830361	8.58036e-11
FBgn0023549	-0.828246	8.06082e-09
FBgn0024189	-8.65185	0.000324456
FBgn0024321	-0.725149	0.00131836
FBgn0024754	0.599068	0.000260564
FBgn0024912	0.992967	1.86909e-08
FBgn0024989	-0.693164	0.0377258
FBgn0025111	-0.629141	0.0451142
FBgn0025382	0.864	0.0191675
FBgn0025391	-1.50871	1.75378e-07
FBgn0025630	0.704526	2.39337e-06
FBgn0025631	-1.31697	6.88357e-18
FBgn0025632	0.773729	0.002639
FBgn0025726	1.19545	6.36066e-14
FBgn0025739	0.739236	3.13488e-08
FBgn0025740	1.10583	1.02496e-09
FBgn0026061	-0.679036	8.5713e-09
FBgn0026160	-0.605045	0.0288818
FBgn0026315	1.16316	2.69438e-17
FBgn0026319	-1.18974	2.49535e-09
FBgn0026323	0.824783	1.07261e-29
FBgn0026439	1.11165	0.000405912
FBgn0026602	1.15135	4.46446e-17
FBgn0027070	0.589879	2.39448e-07
FBgn0027106	-1.00452	2.12546e-10
FBgn0027339	-0.635334	0.000807172
FBgn0027341	-4.037	2.87694e-72
FBgn0027364	-1.05367	1.47466e-13
FBgn0027556	-1.38573	0.00881028
FBgn0027585	-1.00387	8.42079e-08
FBgn0027596	-0.988214	1.25289e-15
FBgn0027601	-1.18791	2.5366e-28
FBgn0027611	-0.601069	2.53365e-06
FBgn0027791	0.641441	0.00177464
FBgn0027843	-1.17233	1.68378e-14
FBgn0027903	0.608003	2.0956e-06
FBgn0028341	-0.591409	0.00118876
FBgn0028369	-0.772857	0.000621446
FBgn0028491	1.19269	1.08108e-10
FBgn0028499	1.26711	3.93679e-11
FBgn0028550	-0.741293	0.000297127
FBgn0028743	1.36777	5.55974e-16
FBgn0028886	-1.5682	2.59282e-23
FBgn0028956	-0.901655	3.32739e-09
FBgn0028988	-1.26502	5.15321e-05
FBgn0029002	-0.65464	1.72063e-07
FBgn0029082	-4.04552	1.485e-27
FBgn0029148	-0.602782	8.4113e-11
FBgn0029167	-0.727594	0.0234463
FBgn0029506	-0.600571	1.05301e-08
FBgn0029507	-1.68646	2.54276e-09
FBgn0029608	-1.35263	1.58572e-05
FBgn0029723	-1.68374	1.01814e-21
FBgn0029766	-0.944812	4.59734e-08
FBgn0029771	-0.903292	0.000580832
FBgn0029831	0.860266	4.14308e-26
FBgn0029838	-0.663846	3.19474e-05
FBgn0029843	-2.39785	3.08559e-28
FBgn0029854	0.676493	1.40779e-07
FBgn0029866	0.619308	3.33998e-07
FBgn0029878	-0.611681	5.571e-12
FBgn0029879	0.884565	2.51014e-27
FBgn0029924	0.800306	7.25844e-07
FBgn0029932	-1.07282	0.00649704
FBgn0029939	-0.820583	8.09712e-07
FBgn0029942	0.809404	5.11731e-12
FBgn0029966	-0.868132	7.68173e-07
FBgn0030017	-1.43899	4.31625e-05
FBgn0030040	-2.22626	1.63851e-111
FBgn0030041	-0.65806	0.0185973
FBgn0030100	0.800187	2.13278e-05
FBgn0030174	-0.718287	2.19809e-13
FBgn0030187	2.16167	1.4044e-19
FBgn0030234	-1.38854	0.000108841
FBgn0030237	-1.49117	5.5488e-05
FBgn0030300	-1.53011	1.15772e-10
FBgn0030309	-1.42362	1.15926e-16
FBgn0030349	-1.07523	5.51814e-34
FBgn0030357	0.724043	4.93261e-05
FBgn0030432	0.69144	4.02594e-11
FBgn0030438	-2.09672	4.21347e-33
FBgn0030439	1.09964	2.61972e-08
FBgn0030479	-0.74791	3.07952e-09
FBgn0030485	-1.27969	1.09726e-07
FBgn0030596	-0.688772	1.18719e-08
FBgn0030600	-5.62098	1.6572e-166
FBgn0030662	-0.68094	0.000179803
FBgn0030666	3.60718	1.94751e-15
FBgn0030793	0.589761	0.000447705
FBgn0030796	-0.919041	0.000288956
FBgn0030799	0.616844	0.000553522
FBgn0030816	-1.08503	1.01736e-25
FBgn0030847	-0.61381	0.000530939
FBgn0030884	-0.807571	2.86365e-07
FBgn0030899	-2.39155	1.4966e-06
FBgn0030955	-1.04363	1.2171e-20
FBgn0030968	1.25311	8.4535e-09
FBgn0030976	-0.766437	0.00369511
FBgn0031053	1.47348	1.3709e-08
FBgn0031157	1.0328	1.42699e-06
FBgn0031184	1.88441	1.07276e-21
FBgn0031191	0.646	1.75195e-09
FBgn0031220	-2.07178	9.24335e-20
FBgn0031275	-2.58882	6.10128e-12
FBgn0031305	-0.627042	3.06124e-06
FBgn0031313	1.14522	0.000177939
FBgn0031321	0.633411	0.00140457
FBgn0031322	1.52203	8.23059e-16
FBgn0031327	-0.977831	0.00234018
FBgn0031343	-1.36718	0.00021911
FBgn0031414	-2.83115	3.38137e-19
FBgn0031461	-1.01345	0.00900399
FBgn0031483	1.16618	1.83978e-51
FBgn0031571	-1.06323	1.96308e-11
FBgn0031628	-0.916151	1.04753e-05
FBgn0031678	0.794446	2.98401e-10
FBgn0031717	-0.839849	5.22802e-07
FBgn0031756	-0.737455	2.40024e-06
FBgn0031805	1.68403	4.60243e-10
FBgn0031888	-2.84364	2.82586e-11
FBgn0031894	-0.693432	8.65196e-10
FBgn0031907	-2.12824	4.70294e-12
FBgn0031908	-0.949221	0.000816781
FBgn0031913	-1.20054	3.34131e-21
FBgn0031914	-0.706896	0.0013094
FBgn0031948	-0.667298	8.88489e-06
FBgn0031961	-0.754973	0.000723534
FBgn0031999	1.13252	0.0011385
FBgn0032006	-0.807907	1.55616e-13
FBgn0032021	-0.755359	0.0477949
FBgn0032022	-0.949532	0.000359027
FBgn0032025	-1.00346	0.000833904
FBgn0032075	-1.15482	0.000276782
FBgn0032126	-0.888131	1.26246e-13
FBgn0032129	-0.728215	0.0272641
FBgn0032140	-0.985322	1.9969e-07
FBgn0032156	-1.1532	2.64634e-12
FBgn0032167	-1.56971	4.8555e-20
FBgn0032211	-1.06732	0.0109906
FBgn0032213	0.602449	0.00755388
FBgn0032218	-1.08521	4.62119e-11
FBgn0032235	-0.601824	0.0385772
FBgn0032264	-1.33435	6.95904e-22
FBgn0032297	-1.18516	1.11759e-08
FBgn0032343	0.636212	4.19252e-06
FBgn0032382	0.713208	7.8958e-07
FBgn0032405	-2.17937	8.78834e-11
FBgn0032449	0.900262	1.42343e-10
FBgn0032470	-5.097	3.91387e-23
FBgn0032666	-1.34264	8.19254e-12
FBgn0032669	-2.15935	6.18488e-07
FBgn0032670	-2.27453	5.78017e-10
FBgn0032671	-0.596478	2.84937e-08
FBgn0032683	-1.21027	5.14781e-10
FBgn0032684	-1.98037	6.6049e-44
FBgn0032694	-0.664224	7.8287e-11
FBgn0032698	0.632368	6.73118e-16
FBgn0032713	-0.707299	2.57701e-05
FBgn0032731	-0.66117	3.83306e-15
FBgn0032752	0.726394	1.19782e-17
FBgn0032775	1.08903	1.95006e-32
FBgn0032889	2.22772	1.43374e-59
FBgn0032891	2.17842	9.36047e-10
FBgn0032897	-0.953116	2.19697e-29
FBgn0032899	-1.23606	2.27821e-08
FBgn0032946	-1.76888	3.71312e-15
FBgn0033051	1.25724	1.4044e-19
FBgn0033108	-7.22433	3.07722e-15
FBgn0033128	-1.04377	5.25661e-05
FBgn0033134	-1.51201	2.94714e-10
FBgn0033153	-0.818903	1.50415e-08
FBgn0033159	-1.42335	3.66538e-05
FBgn0033174	0.807377	4.3641e-06
FBgn0033188	-2.10813	8.35773e-41
FBgn0033214	-1.43922	3.71101e-14
FBgn0033234	1.17851	1.63494e-13
FBgn0033302	-1.49371	1.73549e-05
FBgn0033304	0.644132	0.029372
FBgn0033315	0.76736	8.25685e-08
FBgn0033369	-5.58575	3.60498e-10
FBgn0033373	1.0549	1.69201e-21
FBgn0033381	0.756316	4.06445e-05
FBgn0033387	-2.20785	5.85957e-19
FBgn0033388	-5.14577	2.7416e-118
FBgn0033392	1.43751	1.04329e-45
FBgn0033395	-2.84959	0
FBgn0033431	0.762501	2.93732e-07
FBgn0033438	-1.59986	3.83889e-31
FBgn0033483	-1.2461	1.46635e-06
FBgn0033494	-2.1566	3.32328e-31
FBgn0033519	-0.714608	0.0036629
FBgn0033520	-0.629891	0.0150733
FBgn0033521	-0.787524	7.91929e-05
FBgn0033549	0.670703	1.58564e-05
FBgn0033584	-0.765081	9.62497e-16
FBgn0033627	0.668133	0.00640467
FBgn0033652	-0.925575	0.0008431
FBgn0033654	-0.691024	0.00385933
FBgn0033769	2.10646	3.0516e-30
FBgn0033782	-2.06449	2.69976e-09
FBgn0033787	-1.98794	1.76885e-28
FBgn0033799	1.48659	1.38231e-20
FBgn0033817	-1.31277	2.07909e-06
FBgn0033855	-4.28273	3.94884e-08
FBgn0033875	-0.707411	8.15083e-09
FBgn0033887	-0.778774	9.8973e-09
FBgn0033917	0.840553	8.12847e-12
FBgn0033919	-0.718979	0.00218519
FBgn0033926	-2.7403	0
FBgn0033927	-2.75708	5.83196e-166
FBgn0033958	-2.92268	8.15083e-09
FBgn0033978	-0.713143	0.00799467
FBgn0033980	-0.882748	0.0282002
FBgn0033982	-0.680988	0.00572528
FBgn0033994	0.637531	8.77228e-10
FBgn0034005	-1.58644	3.66538e-05
FBgn0034075	-0.876618	2.46995e-06
FBgn0034085	-1.89692	4.87758e-09
FBgn0034141	0.656262	6.48976e-08
FBgn0034142	-0.835334	6.84635e-07
FBgn0034143	-0.663876	2.18735e-08
FBgn0034145	-0.665345	0.00397999
FBgn0034219	-0.813525	0.0152763
FBgn0034253	-0.594871	0.00430197
FBgn0034264	-5.20019	3.75209e-56
FBgn0034312	-1.05678	6.22657e-10
FBgn0034335	1.69827	1.87217e-27
FBgn0034354	1.24068	1.23629e-12
FBgn0034406	-1.48559	4.13423e-45
FBgn0034436	-0.592422	5.29952e-06
FBgn0034438	-0.777545	0.000104923
FBgn0034493	-2.1668	4.4252e-30
FBgn0034501	-0.967102	6.25532e-24
FBgn0034512	-1.5839	2.13673e-07
FBgn0034564	0.602703	4.48946e-08
FBgn0034578	0.701628	0.000275065
FBgn0034602	-1.44181	4.90757e-16
FBgn0034638	-0.94755	9.36305e-07
FBgn0034639	-1.85282	1.91671e-08
FBgn0034659	-6.25665	9.71555e-13
FBgn0034709	-0.882393	6.91598e-13
FBgn0034718	-0.762091	9.97344e-05
FBgn0034761	-0.703426	8.98427e-05
FBgn0034796	0.750478	6.68884e-10
FBgn0034861	-1.14806	7.93959e-05
FBgn0034903	-0.697995	0.00378528
FBgn0034997	0.6552	5.39001e-20
FBgn0034999	1.48945	2.63789e-33
FBgn0035023	-0.736523	0.0212318
FBgn0035035	1.3436	4.37296e-21
FBgn0035049	-1.83814	3.23097e-08
FBgn0035084	0.712443	0.00409478
FBgn0035085	0.976273	5.27838e-07
FBgn0035099	-0.625512	0.0186804
FBgn0035131	-1.29378	0.000316692
FBgn0035132	-0.882697	2.56796e-09
FBgn0035160	-0.588642	1.65222e-05
FBgn0035189	0.757964	0.0183522
FBgn0035209	1.01081	5.31361e-08
FBgn0035210	0.598842	0.000845142
FBgn0035262	-0.943237	0.000432911
FBgn0035290	-0.680465	0.00586872
FBgn0035308	-0.655771	5.56808e-05
FBgn0035490	-0.820807	0.0145947
FBgn0035497	-0.765731	2.46789e-06
FBgn0035542	-0.753811	1.89077e-10
FBgn0035574	-0.792508	1.6095e-05
FBgn0035656	-0.986357	0.00947195
FBgn0035695	-0.836384	0.000462496
FBgn0035710	-0.758932	1.02595e-12
FBgn0035761	0.59215	3.64064e-10
FBgn0035763	-0.658187	3.76408e-15
FBgn0035767	-0.792134	2.41745e-05
FBgn0035770	-0.624138	1.03508e-07
FBgn0035791	-0.663528	0.00266154
FBgn0035844	-1.02895	0.000608683
FBgn0035868	-0.800069	5.34204e-05
FBgn0035917	-0.641987	0.0036522
FBgn0035975	-1.4809	5.60839e-07
FBgn0035976	-0.965175	0.00332504
FBgn0036091	-1.52397	3.09065e-08
FBgn0036101	-1.3439	3.9165e-05
FBgn0036205	-0.849277	1.6669e-06
FBgn0036288	-0.878815	0.00602066
FBgn0036324	1.65034	2.39908e-08
FBgn0036381	-1.50191	1.53739e-11
FBgn0036433	-0.688465	5.73475e-06
FBgn0036454	-1.32143	3.60948e-09
FBgn0036640	-0.772742	1.76689e-14
FBgn0036648	0.844484	3.84951e-12
FBgn0036714	-1.34133	4.2629e-35
FBgn0036732	-0.748748	2.0263e-07
FBgn0036734	-0.674417	5.19283e-15
FBgn0036752	-0.923879	7.92898e-15
FBgn0036756	-1.58535	7.92125e-17
FBgn0036765	1.16655	2.54284e-06
FBgn0036834	-0.654947	0.0351615
FBgn0036882	-0.758935	0.0152763
FBgn0036926	-0.726097	0.010941
FBgn0036945	-0.946409	0.0421135
FBgn0037007	-0.626494	2.39215e-07
FBgn0037012	-1.06024	2.76565e-09
FBgn0037028	0.589883	1.03148e-09
FBgn0037166	-1.57956	9.42488e-07
FBgn0037186	-1.05916	0.00754767
FBgn0037409	-1.0569	0.000426362
FBgn0037447	-0.764533	0.00687215
FBgn0037515	1.95065	1.4374e-44
FBgn0037519	-0.915624	0.00469948
FBgn0037520	-1.21942	5.64378e-05
FBgn0037521	-1.0585	0.000447705
FBgn0037525	-0.722264	3.66798e-09
FBgn0037535	0.610487	7.94539e-06
FBgn0037548	-1.05251	1.31018e-11
FBgn0037552	-0.776561	7.91084e-09
FBgn0037577	-0.605094	0.0361325
FBgn0037581	1.55684	1.37212e-10
FBgn0037617	0.697911	4.10127e-05
FBgn0037664	1.17214	3.31228e-31
FBgn0037730	-2.80326	1.90343e-05
FBgn0037773	0.687664	2.08591e-08
FBgn0037796	-1.32108	1.05967e-06
FBgn0037836	-2.38587	2.64152e-22
FBgn0037844	0.796226	1.05874e-06
FBgn0037879	1.49565	1.13839e-11
FBgn0037934	-1.59811	1.26705e-22
FBgn0037936	-1.82501	1.88405e-21
FBgn0037956	-0.854947	2.11279e-07
FBgn0037973	1.70986	3.04851e-14
FBgn0037975	1.42062	9.99728e-05
FBgn0037989	-1.01754	1.49555e-07
FBgn0037999	0.632062	0.000760756
FBgn0038038	0.901245	3.39369e-07
FBgn0038088	-2.51593	1.96417e-36
FBgn0038115	0.815837	2.64952e-17
FBgn0038207	-1.55007	4.26508e-07
FBgn0038260	-0.99614	7.53063e-09
FBgn0038273	0.799103	0.000161518
FBgn0038321	-0.617593	0.000158015
FBgn0038460	-0.705433	6.17495e-05
FBgn0038465	-0.845803	1.13119e-27
FBgn0038490	0.609585	0.00260707
FBgn0038638	-0.625444	0.00263146
FBgn0038681	-3.57364	3.78713e-70
FBgn0038682	-0.930359	0.000226967
FBgn0038720	-1.31455	9.59109e-13
FBgn0038774	-0.71286	0.0253942
FBgn0038799	-6.26441	9.14178e-25
FBgn0038804	0.729497	9.00442e-05
FBgn0038826	-0.851676	0.000250412
FBgn0038828	0.621664	1.03106e-08
FBgn0038842	-0.696069	1.48004e-07
FBgn0038881	-0.859776	3.1447e-08
FBgn0038981	-0.9029	1.26073e-08
FBgn0038986	-4.83551	8.04622e-98
FBgn0039006	2.30796	1.43993e-78
FBgn0039039	-5.76873	4.79565e-12
FBgn0039073	0.857065	1.08569e-23
FBgn0039075	-1.24312	1.56852e-06
FBgn0039084	-1.40052	4.47252e-06
FBgn0039098	1.06628	1.81666e-14
FBgn0039099	0.637944	3.70262e-06
FBgn0039114	-1.41046	1.11468e-18
FBgn0039118	1.75643	6.96818e-19
FBgn0039155	-1.23443	9.96431e-20
FBgn0039258	0.804164	3.42461e-08
FBgn0039260	0.635567	8.93905e-16
FBgn0039266	-1.02867	1.00803e-14
FBgn0039312	-1.22445	0.00856673
FBgn0039313	-1.19122	2.52115e-05
FBgn0039328	-1.30625	0.00010076
FBgn0039419	-1.23723	6.03768e-13
FBgn0039431	-0.628926	3.03372e-07
FBgn0039486	-0.724835	0.0115158
FBgn0039529	-0.614351	0.00155657
FBgn0039633	-0.598841	2.89698e-06
FBgn0039678	-0.618199	0.0280925
FBgn0039756	-1.12724	3.62992e-05
FBgn0039776	-0.890535	3.30422e-12
FBgn0039809	-1.17582	2.96725e-06
FBgn0039827	-1.45155	2.69968e-09
FBgn0039836	-1.18529	3.61305e-08
FBgn0039856	1.72778	1.73466e-49
FBgn0039862	-0.739019	0.000859087
FBgn0039872	-1.23986	0.0330092
FBgn0039881	0.817959	7.89065e-05
FBgn0039883	-1.2694	0.00230036
FBgn0039914	1.24685	1.26456e-09
FBgn0039925	-1.6068	3.53377e-07
FBgn0040038	-4.91738	2.2365e-33
FBgn0040089	-0.843347	3.68617e-05
FBgn0040299	-3.3663	4.38323e-09
FBgn0040351	-3.02252	1.92659e-13
FBgn0040364	-1.69113	5.27069e-24
FBgn0040370	-1.29987	1.39225e-08
FBgn0040398	-1.28385	1.53468e-07
FBgn0040514	-0.702527	0.0425034
FBgn0040600	0.664559	0.0212001
FBgn0040609	-2.07349	6.76202e-15
FBgn0040765	-1.23353	1.39125e-10
FBgn0040780	0.710311	0.00670596
FBgn0040823	-1.17901	9.62497e-16
FBgn0040827	-1.95213	3.48694e-05
FBgn0040850	-0.968649	4.69777e-07
FBgn0041180	-1.3545	4.93283e-35
FBgn0041184	-1.28926	4.40558e-16
FBgn0041629	0.873865	2.05181e-10
FBgn0041712	-0.951772	0.0270501
FBgn0043069	1.58013	3.13637e-23
FBgn0043364	-0.660457	5.94082e-09
FBgn0043783	-1.023	0.0234676
FBgn0043841	-0.659529	1.06816e-08
FBgn0044047	-1.54735	2.43715e-16
FBgn0044510	-0.720791	3.67439e-08
FBgn0045064	-0.984114	1.95182e-20
FBgn0045479	-4.61264	1.22837e-13
FBgn0047199	0.664342	2.48443e-07
FBgn0050015	-0.789255	3.28276e-05
FBgn0050046	0.855544	0.00021497
FBgn0050069	-0.682944	7.04867e-05
FBgn0050089	-1.31957	5.7069e-09
FBgn0050104	-1.46311	6.56237e-22
FBgn0050115	-1.0482	4.1963e-18
FBgn0050184	1.17795	0.00291842
FBgn0050197	-1.45113	3.66681e-11
FBgn0050345	-3.28309	7.4652e-209
FBgn0050401	-1.03479	0.0340381
FBgn0050428	-1.52524	7.74431e-18
FBgn0050438	1.68453	3.93642e-10
FBgn0050460	-0.777236	0.00022365
FBgn0050466	-0.704583	3.25099e-05
FBgn0051004	-3.77878	3.60397e-27
FBgn0051029	-2.07497	2.28861e-25
FBgn0051032	0.921113	0.000109148
FBgn0051053	-0.746135	1.1982e-05
FBgn0051075	0.865764	9.0524e-07
FBgn0051116	-1.15274	5.88459e-11
FBgn0051119	2.36531	7.56219e-16
FBgn0051274	2.15089	7.51067e-11
FBgn0051313	-2.35355	2.31691e-15
FBgn0051324	-1.2167	1.12942e-15
FBgn0051354	-2.46996	1.06701e-27
FBgn0051388	1.18555	7.25487e-13
FBgn0051514	-0.68605	0.0420241
FBgn0051525	-0.985104	0.000958516
FBgn0051612	-0.63146	0.000361749
FBgn0051614	-0.630956	0.003589
FBgn0051661	-0.707782	0.000141339
FBgn0051674	1.1834	5.35049e-11
FBgn0051710	-0.673271	0.00648454
FBgn0051781	-0.652958	0.0229274
FBgn0051807	-0.973628	0.00102363
FBgn0051869	-0.664758	0.00106436
FBgn0051973	-1.51847	6.39897e-07
FBgn0051989	0.807565	1.6766e-17
FBgn0051999	1.03343	2.69154e-07
FBgn0052009	1.1365	2.35578e-07
FBgn0052010	1.0528	8.38209e-09
FBgn0052011	1.00617	9.93711e-08
FBgn0052027	0.743929	5.65829e-12
FBgn0052091	-1.42173	2.67789e-27
FBgn0052099	-0.851566	3.54933e-09
FBgn0052137	-0.802795	3.37105e-10
FBgn0052195	-0.98144	9.53951e-07
FBgn0052218	-0.682438	0.000947584
FBgn0052311	-0.658951	0.000598135
FBgn0052350	1.09891	0.00843952
FBgn0052364	-0.663417	0.000643051
FBgn0052369	-0.914943	5.0099e-06
FBgn0052412	0.76881	6.5708e-10
FBgn0052476	-1.66447	3.03568e-07
FBgn0052687	-1.10909	3.40152e-15
FBgn0052702	-0.90975	1.55388e-09
FBgn0052773	-1.34325	2.25387e-06
FBgn0052816	-1.29025	7.7264e-20
FBgn0053080	-0.854704	1.16874e-07
FBgn0053099	-0.937133	8.91124e-05
FBgn0053108	-0.648115	0.0444204
FBgn0053170	0.831584	2.57644e-10
FBgn0053207	-1.22343	4.29579e-08
FBgn0053508	-5.76894	1.14236e-29
FBgn0053653	0.88065	0.00697712
FBgn0053810	-0.585345	1.94511e-05
FBgn0053816	-0.592859	3.5213e-10
FBgn0053825	-0.68267	3.13488e-08
FBgn0053828	-0.609266	2.29736e-10
FBgn0053831	-0.686171	6.28189e-12
FBgn0053855	-0.878709	1.23842e-09
FBgn0053858	-0.859472	3.74993e-11
FBgn0053861	-0.939396	7.9124e-13
FBgn0053926	-0.734262	0.0228344
FBgn0053970	-0.646306	0.00086468
FBgn0058160	-0.642721	3.3939e-06
FBgn0058470	1.28156	6.77492e-05
FBgn0060296	-0.671487	8.86155e-07
FBgn0062449	-0.889945	2.23401e-19
FBgn0062978	-1.03042	9.83788e-05
FBgn0063491	0.615701	0.00462007
FBgn0063492	0.966752	1.91283e-06
FBgn0063493	0.80949	1.77354e-05
FBgn0063497	-1.02335	1.72817e-05
FBgn0063499	-2.80447	6.51178e-83
FBgn0065055	-0.632787	0.00172775
FBgn0069938	-3.73774	2.02391e-16
FBgn0082947	-2.04981	5.2875e-15
FBgn0082981	-0.631594	0.00517588
FBgn0083012	0.68721	0.0124733
FBgn0083940	-1.54213	3.85575e-20
FBgn0083949	-7.15159	4.27194e-10
FBgn0085245	0.676887	1.86719e-05
FBgn0085354	-1.13146	6.41642e-08
FBgn0085362	-0.684984	0.00333589
FBgn0085376	-1.0317	9.05148e-18
FBgn0085382	-5.13155	1.12141e-47
FBgn0085383	-7.05084	2.09983e-28
FBgn0085407	-2.28584	8.60743e-10
FBgn0085408	-0.922758	1.49972e-08
FBgn0085410	-1.18475	0.00162601
FBgn0085412	-0.733059	1.71523e-07
FBgn0085413	-1.59975	5.0099e-06
FBgn0085433	0.613019	0.000234134
FBgn0085446	-0.919805	2.52021e-11
FBgn0085450	-0.636097	1.23106e-07
FBgn0085453	0.864645	0.000257326
FBgn0085599	0.841861	8.88489e-06
FBgn0085638	-0.908473	2.18632e-17
FBgn0085732	-2.62458	7.95031e-162
FBgn0085753	-1.23495	1.86416e-23
FBgn0085771	-2.00266	4.91723e-10
FBgn0085810	-0.892536	1.48728e-11
FBgn0085819	-2.01159	1.34329e-10
FBgn0086265	-0.822417	2.83573e-07
FBgn0086365	-0.630726	0.00309086
FBgn0086408	-0.983714	3.66798e-09
FBgn0086447	-0.729788	1.5298e-07
FBgn0086450	-0.844369	0.000112763
FBgn0086659	-0.612139	0.00406221
FBgn0086695	0.614152	3.84018e-06
FBgn0086698	-0.988641	4.8392e-16
FBgn0086704	1.00454	0.00172128
FBgn0086708	-0.963121	0.000129981
FBgn0086758	-1.20622	0.000975368
FBgn0086917	-5.85073	0.000504691
FBgn0087012	-3.31548	2.17543e-26
FBgn0087035	-0.654533	3.01459e-09
FBgn0250835	-3.31037	4.47067e-48
FBgn0250871	-1.54194	4.72108e-13
FBgn0250907	1.5354	2.09728e-06
FBgn0259111	1.28912	9.21996e-05
FBgn0259112	1.34993	6.17885e-11
FBgn0259163	-0.679297	5.16606e-05
FBgn0259173	-1.1713	9.78384e-06
FBgn0259229	-5.50803	3.33791e-06
FBgn0259244	-2.31601	5.06593e-11
FBgn0259736	-1.64004	3.00831e-12
FBgn0259818	0.625698	0.00154935
FBgn0259822	0.669252	0.0348552
FBgn0259878	-1.09577	2.3235e-23
FBgn0259936	0.906792	1.75667e-08
FBgn0260004	-0.890775	0.000375764
FBgn0260388	0.913303	6.43436e-11
FBgn0260400	-0.803968	0.0126289
FBgn0260435	2.76829	2.18305e-19
FBgn0260469	0.635583	2.04026e-05
FBgn0260660	-1.05349	9.78526e-11
FBgn0260768	-0.996803	4.53084e-06
FBgn0260964	-1.03833	5.1942e-05
FBgn0260986	0.598791	1.21022e-07
FBgn0260997	0.752188	5.16606e-05
FBgn0261113	-1.32902	1.91524e-27
FBgn0261258	-1.00976	1.87032e-12
FBgn0261393	0.834678	3.03384e-15
FBgn0261397	0.624273	1.23342e-10
FBgn0261461	-0.610006	6.73516e-15
FBgn0261505	-1.91995	1.4344e-76
FBgn0261552	-0.592792	0.000977063
FBgn0261555	-1.64199	5.58202e-31
FBgn0261563	-0.657647	1.3845e-05
FBgn0261612	-4.33392	2.09598e-32
FBgn0261639	-0.952938	1.35804e-15
FBgn0261640	-0.820759	2.22848e-14
FBgn0261788	-0.88075	0.00321177
FBgn0261799	-1.72317	5.4441e-07
FBgn0261808	0.609764	1.9342e-06
FBgn0261822	-1.09111	1.07303e-13
FBgn0261963	1.0618	0.000928891
FBgn0262003	-2.13814	2.12546e-10
FBgn0262004	-1.84697	7.13421e-19
FBgn0262104	-0.955219	0.0010357
FBgn0262108	0.601191	0.000660641
FBgn0262123	-3.04257	5.59416e-123
FBgn0262160	-0.632855	8.90695e-05
FBgn0262475	-0.636925	0.00148102
FBgn0262508	-0.738591	6.17495e-05
FBgn0262509	-0.866703	0.000846755
FBgn0262686	-0.902919	0.032265
FBgn0262867	-1.23991	0.000180054
FBgn0262887	1.49105	8.7974e-10
FBgn0263019	-1.18717	2.6092e-07
FBgn0263048	1.11585	3.23241e-17
FBgn0263111	-0.750434	0.0025367
FBgn0263316	-1.00214	2.08081e-09
FBgn0263413	-0.77035	0.0182307
FBgn0263484	0.628075	0.0309575
FBgn0263485	0.842212	0.0169603
FBgn0263492	-0.968115	0.004355
FBgn0263745	0.841515	1.5119e-09
FBgn0263772	-0.763711	1.6778e-06
FBgn0263782	0.793056	2.07492e-27
FBgn0263873	-0.894722	3.3388e-06
FBgn0263930	-0.690417	0.000588616
FBgn0263973	-1.21364	5.2079e-08
FBgn0263995	-0.847484	0.00206153
FBgn0264089	-0.754028	2.71609e-05
FBgn0264273	-0.881288	0.000416617
FBgn0264305	0.621508	3.2525e-13
FBgn0264385	-0.729828	1.38066e-06
FBgn0264439	-0.813419	3.44157e-05
FBgn0264489	-1.02195	0.000650913
FBgn0264490	-0.96726	1.70236e-09
FBgn0264542	-0.760441	4.29231e-10
FBgn0264556	-0.922113	0.00122091
FBgn0264607	0.610753	5.05806e-08
FBgn0264834	-1.9938	2.12546e-10
FBgn0264894	-1.53704	3.59665e-22
FBgn0264975	-1.04538	1.52008e-25
FBgn0264979	1.11125	2.27903e-10
FBgn0265002	-1.63374	0.000442631
FBgn0265082	-0.635808	2.11279e-07
FBgn0265102	0.644103	1.17377e-14
FBgn0265180	-1.27621	0.000317186
FBgn0265184	0.78529	0.00424251
FBgn0265185	-1.34299	6.55109e-05
FBgn0265274	-1.22843	8.8262e-21
FBgn0265276	-0.597328	0.000613834
FBgn0265296	-5.98655	2.09682e-97
FBgn0265316	-0.637158	0.00729205
FBgn0265413	-1.24368	8.22366e-30
FBgn0265434	-0.67112	2.89705e-09
FBgn0265457	-3.53254	1.7554e-32
FBgn0265487	-1.28138	1.81066e-15
FBgn0265512	0.873491	2.92858e-27
FBgn0265548	-6.39337	0.00250086
FBgn0265669	-1.15931	0.000260001
FBgn0265726	-1.06883	2.49223e-07
FBgn0265767	-1.66477	2.53634e-13
FBgn0265977	-0.73855	0.00385933
FBgn0265991	-0.852075	1.10011e-07
FBgn0266000	-0.712229	1.13809e-09
FBgn0266129	0.721127	0.00618284
FBgn0266347	1.37123	4.53924e-10
FBgn0266377	-0.653493	6.95787e-05
FBgn0266414	-0.666576	0.00972257
FBgn0266418	-0.601972	1.81787e-13
FBgn0266457	1.69654	4.91288e-10
FBgn0266569	0.94831	5.31361e-08
FBgn0266758	-1.10962	2.98844e-09
FBgn0266958	0.817733	0.00765027
FBgn0267033	-0.612898	0.00268524
FBgn0267191	-1.13068	0.0020514
FBgn0267336	-0.588929	0.000259252
FBgn0267348	-0.607871	0.000177046
FBgn0267428	-2.23537	2.80444e-35
FBgn0267511	-1.75465	7.94837e-09
FBgn0267514	0.881241	0.024084
FBgn0267515	-1.56269	1.30854e-28
FBgn0267519	-1.21731	5.86677e-23
FBgn0267668	-0.745966	0.0401177
FBgn0267704	-2.20166	3.08499e-21
FBgn0267798	-1.1346	1.80653e-05
FBgn0267826	-0.938941	0.00149384
FBgn0283451	-0.855783	3.92593e-05
FBgn0283471	-0.88073	4.53795e-08
FBgn0283494	1.75044	9.67741e-06
FBgn0283680	-0.643761	0.0258985
FBgn0284408	-0.781345	4.49501e-08
FBgn0284442	0.615221	1.02519e-06
FBgn0285955	-0.960517	1.8455e-10
FBgn0285991	-0.664252	2.33941e-05

## Sheet: spn-E_mel_down
genes that are down regulated by D. mel spnE as compared to mut
gene	log2FoldChange	padj
FBgn0000246	-0.607191	0.00273676
FBgn0000274	-0.696756	0.00969497
FBgn0000395	-0.93531	0.000778279
FBgn0000416	-0.604849	8.86155e-07
FBgn0000427	-0.657047	0.00031974
FBgn0000489	-0.588194	0.00133046
FBgn0000490	-1.04236	0.000203505
FBgn0000504	-0.869869	0.00291091
FBgn0000567	-0.600303	0.00226041
FBgn0000592	-1.25049	4.85821e-05
FBgn0000633	-1.77165	0.000142317
FBgn0000635	-0.787494	7.03657e-11
FBgn0000636	-1.72751	1.30605e-55
FBgn0001123	-0.874849	4.15458e-07
FBgn0001145	-0.943488	3.98251e-05
FBgn0001168	-0.848225	7.21278e-06
FBgn0001217	-0.590364	0.0139494
FBgn0001224	-1.32439	2.87024e-09
FBgn0001230	-1.0388	0.000101821
FBgn0001257	-0.99074	1.59207e-08
FBgn0001296	-0.593422	1.75051e-06
FBgn0001297	-0.771078	4.33131e-10
FBgn0001624	-0.593291	6.32273e-07
FBgn0001987	-0.610803	6.72388e-08
FBgn0002609	-1.2342	1.42598e-09
FBgn0002716	-1.98198	7.66087e-14
FBgn0002733	-1.62416	1.33933e-10
FBgn0002772	-0.670589	0.00286263
FBgn0002773	-0.714377	1.05127e-09
FBgn0002789	-0.76814	6.32781e-06
FBgn0002868	-1.64326	2.07384e-36
FBgn0003053	-0.674412	6.19745e-08
FBgn0003089	-1.86365	2.8395e-21
FBgn0003137	-0.704713	1.42699e-06
FBgn0003285	-0.744109	9.24541e-11
FBgn0003308	-0.660449	0.000990331
FBgn0003328	-1.39725	1.12192e-31
FBgn0003366	-1.02003	8.79188e-18
FBgn0003388	-1.42311	7.88332e-05
FBgn0003486	-0.750192	0.000325781
FBgn0003731	-0.911719	1.21864e-08
FBgn0003867	-0.652065	0.016239
FBgn0003888	-1.24917	6.05238e-24
FBgn0003996	-2.01639	3.83159e-10
FBgn0003997	-0.910283	4.52044e-06
FBgn0004055	-0.751418	4.79144e-09
FBgn0004117	-0.806027	8.40491e-08
FBgn0004169	-0.622549	0.000158191
FBgn0004456	-0.845779	2.16569e-10
FBgn0004512	-1.41811	0.000211401
FBgn0004646	-0.806338	7.87632e-08
FBgn0004666	-0.592088	0.000245426
FBgn0004852	-0.984609	8.7606e-05
FBgn0004858	-1.00605	2.66951e-06
FBgn0004870	-2.07181	1.72128e-20
FBgn0004885	-0.750232	0.0114289
FBgn0004893	-0.62622	0.000365532
FBgn0004919	-1.53433	3.43442e-07
FBgn0005612	-1.13811	3.72951e-15
FBgn0005631	-0.804302	0.00241324
FBgn0005666	-0.868964	1.04753e-09
FBgn0005771	-0.955488	9.66469e-09
FBgn0010038	-1.70043	2.68771e-05
FBgn0010039	-0.930563	2.91862e-10
FBgn0010052	-2.61244	1.35847e-18
FBgn0010228	-0.62532	6.98594e-10
FBgn0010241	-7.23653	0.000524522
FBgn0010246	-1.048	4.07423e-33
FBgn0010263	-0.791527	4.95569e-06
FBgn0010383	-0.838996	8.97714e-11
FBgn0010388	-3.26557	4.37701e-10
FBgn0010389	-0.586687	0.0158812
FBgn0010395	-1.67809	3.03543e-22
FBgn0010424	-0.858452	0.00498213
FBgn0010434	-0.909788	4.82608e-37
FBgn0010435	-0.850147	2.20335e-06
FBgn0010482	-1.18457	1.95565e-06
FBgn0011206	-0.696294	0.00546572
FBgn0011274	-1.06269	8.86155e-07
FBgn0011591	-1.06854	2.58122e-12
FBgn0011676	-2.45802	8.1193e-12
FBgn0011695	-3.33855	1.46918e-95
FBgn0011706	-2.8693	1.11354e-10
FBgn0012037	-0.926164	3.33037e-07
FBgn0013272	-1.06089	7.07892e-15
FBgn0013275	-2.70629	9.69706e-65
FBgn0013276	-2.68691	9.58458e-39
FBgn0013277	-2.46775	2.66788e-26
FBgn0013278	-2.60302	1.13644e-36
FBgn0013279	-2.64494	2.20029e-26
FBgn0013469	-1.36302	8.347e-05
FBgn0013771	-0.99981	1.63425e-09
FBgn0013813	-3.18083	1.73708e-78
FBgn0013953	-0.672895	2.64245e-11
FBgn0014073	-1.36011	3.84425e-19
FBgn0014076	-1.00577	1.45178e-12
FBgn0014469	-1.19846	4.93841e-29
FBgn0015033	-1.51951	1.2386e-11
FBgn0015037	-3.55936	9.87091e-53
FBgn0015039	-0.948316	1.5541e-10
FBgn0015221	-0.708036	6.80969e-14
FBgn0015399	-2.11532	1.8237e-75
FBgn0015569	-1.16586	2.008e-19
FBgn0015575	-0.919112	9.97344e-05
FBgn0015576	-0.980204	0.00101159
FBgn0015766	-0.658762	0.000167088
FBgn0015773	-0.754358	0.0117034
FBgn0015774	-0.83903	0.00561874
FBgn0015777	-1.05576	3.7143e-11
FBgn0015872	-0.603634	0.00833675
FBgn0016075	-0.902536	3.79364e-07
FBgn0016080	-0.94086	0.000130363
FBgn0016684	-0.969004	0.0323874
FBgn0017482	-0.827114	9.06357e-05
FBgn0020255	-0.713269	4.91347e-19
FBgn0020257	-0.744122	0.0283004
FBgn0020294	-1.61966	2.46258e-23
FBgn0020299	-0.712987	0.00394075
FBgn0020414	-0.965432	1.34719e-08
FBgn0020415	-0.990436	3.09865e-18
FBgn0020521	-1.05988	0.000598135
FBgn0020762	-1.45374	7.08334e-22
FBgn0022984	-0.917368	2.86681e-22
FBgn0022986	-1.18958	8.8294e-31
FBgn0023076	-0.945313	0.00158818
FBgn0023095	-0.644865	7.28617e-10
FBgn0023214	-0.776066	0.00336789
FBgn0023479	-1.85017	1.06459e-08
FBgn0023520	-0.830361	8.58036e-11
FBgn0023549	-0.828246	8.06082e-09
FBgn0024189	-8.65185	0.000324456
FBgn0024321	-0.725149	0.00131836
FBgn0024989	-0.693164	0.0377258
FBgn0025111	-0.629141	0.0451142
FBgn0025391	-1.50871	1.75378e-07
FBgn0025631	-1.31697	6.88357e-18
FBgn0026061	-0.679036	8.5713e-09
FBgn0026160	-0.605045	0.0288818
FBgn0026319	-1.18974	2.49535e-09
FBgn0027106	-1.00452	2.12546e-10
FBgn0027339	-0.635334	0.000807172
FBgn0027341	-4.037	2.87694e-72
FBgn0027364	-1.05367	1.47466e-13
FBgn0027556	-1.38573	0.00881028
FBgn0027585	-1.00387	8.42079e-08
FBgn0027596	-0.988214	1.25289e-15
FBgn0027601	-1.18791	2.5366e-28
FBgn0027611	-0.601069	2.53365e-06
FBgn0027843	-1.17233	1.68378e-14
FBgn0028341	-0.591409	0.00118876
FBgn0028369	-0.772857	0.000621446
FBgn0028550	-0.741293	0.000297127
FBgn0028886	-1.5682	2.59282e-23
FBgn0028956	-0.901655	3.32739e-09
FBgn0028988	-1.26502	5.15321e-05
FBgn0029002	-0.65464	1.72063e-07
FBgn0029082	-4.04552	1.485e-27
FBgn0029148	-0.602782	8.4113e-11
FBgn0029167	-0.727594	0.0234463
FBgn0029506	-0.600571	1.05301e-08
FBgn0029507	-1.68646	2.54276e-09
FBgn0029608	-1.35263	1.58572e-05
FBgn0029723	-1.68374	1.01814e-21
FBgn0029766	-0.944812	4.59734e-08
FBgn0029771	-0.903292	0.000580832
FBgn0029838	-0.663846	3.19474e-05
FBgn0029843	-2.39785	3.08559e-28
FBgn0029878	-0.611681	5.571e-12
FBgn0029932	-1.07282	0.00649704
FBgn0029939	-0.820583	8.09712e-07
FBgn0029966	-0.868132	7.68173e-07
FBgn0030017	-1.43899	4.31625e-05
FBgn0030040	-2.22626	1.63851e-111
FBgn0030041	-0.65806	0.0185973
FBgn0030174	-0.718287	2.19809e-13
FBgn0030234	-1.38854	0.000108841
FBgn0030237	-1.49117	5.5488e-05
FBgn0030300	-1.53011	1.15772e-10
FBgn0030309	-1.42362	1.15926e-16
FBgn0030349	-1.07523	5.51814e-34
FBgn0030438	-2.09672	4.21347e-33
FBgn0030479	-0.74791	3.07952e-09
FBgn0030485	-1.27969	1.09726e-07
FBgn0030596	-0.688772	1.18719e-08
FBgn0030600	-5.62098	1.6572e-166
FBgn0030662	-0.68094	0.000179803
FBgn0030796	-0.919041	0.000288956
FBgn0030816	-1.08503	1.01736e-25
FBgn0030847	-0.61381	0.000530939
FBgn0030884	-0.807571	2.86365e-07
FBgn0030899	-2.39155	1.4966e-06
FBgn0030955	-1.04363	1.2171e-20
FBgn0030976	-0.766437	0.00369511
FBgn0031220	-2.07178	9.24335e-20
FBgn0031275	-2.58882	6.10128e-12
FBgn0031305	-0.627042	3.06124e-06
FBgn0031327	-0.977831	0.00234018
FBgn0031343	-1.36718	0.00021911
FBgn0031414	-2.83115	3.38137e-19
FBgn0031461	-1.01345	0.00900399
FBgn0031571	-1.06323	1.96308e-11
FBgn0031628	-0.916151	1.04753e-05
FBgn0031717	-0.839849	5.22802e-07
FBgn0031756	-0.737455	2.40024e-06
FBgn0031888	-2.84364	2.82586e-11
FBgn0031894	-0.693432	8.65196e-10
FBgn0031907	-2.12824	4.70294e-12
FBgn0031908	-0.949221	0.000816781
FBgn0031913	-1.20054	3.34131e-21
FBgn0031914	-0.706896	0.0013094
FBgn0031948	-0.667298	8.88489e-06
FBgn0031961	-0.754973	0.000723534
FBgn0032006	-0.807907	1.55616e-13
FBgn0032021	-0.755359	0.0477949
FBgn0032022	-0.949532	0.000359027
FBgn0032025	-1.00346	0.000833904
FBgn0032075	-1.15482	0.000276782
FBgn0032126	-0.888131	1.26246e-13
FBgn0032129	-0.728215	0.0272641
FBgn0032140	-0.985322	1.9969e-07
FBgn0032156	-1.1532	2.64634e-12
FBgn0032167	-1.56971	4.8555e-20
FBgn0032211	-1.06732	0.0109906
FBgn0032218	-1.08521	4.62119e-11
FBgn0032235	-0.601824	0.0385772
FBgn0032264	-1.33435	6.95904e-22
FBgn0032297	-1.18516	1.11759e-08
FBgn0032405	-2.17937	8.78834e-11
FBgn0032470	-5.097	3.91387e-23
FBgn0032666	-1.34264	8.19254e-12
FBgn0032669	-2.15935	6.18488e-07
FBgn0032670	-2.27453	5.78017e-10
FBgn0032671	-0.596478	2.84937e-08
FBgn0032683	-1.21027	5.14781e-10
FBgn0032684	-1.98037	6.6049e-44
FBgn0032694	-0.664224	7.8287e-11
FBgn0032713	-0.707299	2.57701e-05
FBgn0032731	-0.66117	3.83306e-15
FBgn0032897	-0.953116	2.19697e-29
FBgn0032899	-1.23606	2.27821e-08
FBgn0032946	-1.76888	3.71312e-15
FBgn0033108	-7.22433	3.07722e-15
FBgn0033128	-1.04377	5.25661e-05
FBgn0033134	-1.51201	2.94714e-10
FBgn0033153	-0.818903	1.50415e-08
FBgn0033159	-1.42335	3.66538e-05
FBgn0033188	-2.10813	8.35773e-41
FBgn0033214	-1.43922	3.71101e-14
FBgn0033302	-1.49371	1.73549e-05
FBgn0033369	-5.58575	3.60498e-10
FBgn0033387	-2.20785	5.85957e-19
FBgn0033388	-5.14577	2.7416e-118
FBgn0033395	-2.84959	0
FBgn0033438	-1.59986	3.83889e-31
FBgn0033483	-1.2461	1.46635e-06
FBgn0033494	-2.1566	3.32328e-31
FBgn0033519	-0.714608	0.0036629
FBgn0033520	-0.629891	0.0150733
FBgn0033521	-0.787524	7.91929e-05
FBgn0033584	-0.765081	9.62497e-16
FBgn0033652	-0.925575	0.0008431
FBgn0033654	-0.691024	0.00385933
FBgn0033782	-2.06449	2.69976e-09
FBgn0033787	-1.98794	1.76885e-28
FBgn0033817	-1.31277	2.07909e-06
FBgn0033855	-4.28273	3.94884e-08
FBgn0033875	-0.707411	8.15083e-09
FBgn0033887	-0.778774	9.8973e-09
FBgn0033919	-0.718979	0.00218519
FBgn0033926	-2.7403	0
FBgn0033927	-2.75708	5.83196e-166
FBgn0033958	-2.92268	8.15083e-09
FBgn0033978	-0.713143	0.00799467
FBgn0033980	-0.882748	0.0282002
FBgn0033982	-0.680988	0.00572528
FBgn0034005	-1.58644	3.66538e-05
FBgn0034075	-0.876618	2.46995e-06
FBgn0034085	-1.89692	4.87758e-09
FBgn0034142	-0.835334	6.84635e-07
FBgn0034143	-0.663876	2.18735e-08
FBgn0034145	-0.665345	0.00397999
FBgn0034219	-0.813525	0.0152763
FBgn0034253	-0.594871	0.00430197
FBgn0034264	-5.20019	3.75209e-56
FBgn0034312	-1.05678	6.22657e-10
FBgn0034406	-1.48559	4.13423e-45
FBgn0034436	-0.592422	5.29952e-06
FBgn0034438	-0.777545	0.000104923
FBgn0034493	-2.1668	4.4252e-30
FBgn0034501	-0.967102	6.25532e-24
FBgn0034512	-1.5839	2.13673e-07
FBgn0034602	-1.44181	4.90757e-16
FBgn0034638	-0.94755	9.36305e-07
FBgn0034639	-1.85282	1.91671e-08
FBgn0034659	-6.25665	9.71555e-13
FBgn0034709	-0.882393	6.91598e-13
FBgn0034718	-0.762091	9.97344e-05
FBgn0034761	-0.703426	8.98427e-05
FBgn0034861	-1.14806	7.93959e-05
FBgn0034903	-0.697995	0.00378528
FBgn0035023	-0.736523	0.0212318
FBgn0035049	-1.83814	3.23097e-08
FBgn0035099	-0.625512	0.0186804
FBgn0035131	-1.29378	0.000316692
FBgn0035132	-0.882697	2.56796e-09
FBgn0035160	-0.588642	1.65222e-05
FBgn0035262	-0.943237	0.000432911
FBgn0035290	-0.680465	0.00586872
FBgn0035308	-0.655771	5.56808e-05
FBgn0035490	-0.820807	0.0145947
FBgn0035497	-0.765731	2.46789e-06
FBgn0035542	-0.753811	1.89077e-10
FBgn0035574	-0.792508	1.6095e-05
FBgn0035656	-0.986357	0.00947195
FBgn0035695	-0.836384	0.000462496
FBgn0035710	-0.758932	1.02595e-12
FBgn0035763	-0.658187	3.76408e-15
FBgn0035767	-0.792134	2.41745e-05
FBgn0035770	-0.624138	1.03508e-07
FBgn0035791	-0.663528	0.00266154
FBgn0035844	-1.02895	0.000608683
FBgn0035868	-0.800069	5.34204e-05
FBgn0035917	-0.641987	0.0036522
FBgn0035975	-1.4809	5.60839e-07
FBgn0035976	-0.965175	0.00332504
FBgn0036091	-1.52397	3.09065e-08
FBgn0036101	-1.3439	3.9165e-05
FBgn0036205	-0.849277	1.6669e-06
FBgn0036288	-0.878815	0.00602066
FBgn0036381	-1.50191	1.53739e-11
FBgn0036433	-0.688465	5.73475e-06
FBgn0036454	-1.32143	3.60948e-09
FBgn0036640	-0.772742	1.76689e-14
FBgn0036714	-1.34133	4.2629e-35
FBgn0036732	-0.748748	2.0263e-07
FBgn0036734	-0.674417	5.19283e-15
FBgn0036752	-0.923879	7.92898e-15
FBgn0036756	-1.58535	7.92125e-17
FBgn0036834	-0.654947	0.0351615
FBgn0036882	-0.758935	0.0152763
FBgn0036926	-0.726097	0.010941
FBgn0036945	-0.946409	0.0421135
FBgn0037007	-0.626494	2.39215e-07
FBgn0037012	-1.06024	2.76565e-09
FBgn0037166	-1.57956	9.42488e-07
FBgn0037186	-1.05916	0.00754767
FBgn0037409	-1.0569	0.000426362
FBgn0037447	-0.764533	0.00687215
FBgn0037519	-0.915624	0.00469948
FBgn0037520	-1.21942	5.64378e-05
FBgn0037521	-1.0585	0.000447705
FBgn0037525	-0.722264	3.66798e-09
FBgn0037548	-1.05251	1.31018e-11
FBgn0037552	-0.776561	7.91084e-09
FBgn0037577	-0.605094	0.0361325
FBgn0037730	-2.80326	1.90343e-05
FBgn0037796	-1.32108	1.05967e-06
FBgn0037836	-2.38587	2.64152e-22
FBgn0037934	-1.59811	1.26705e-22
FBgn0037936	-1.82501	1.88405e-21
FBgn0037956	-0.854947	2.11279e-07
FBgn0037989	-1.01754	1.49555e-07
FBgn0038088	-2.51593	1.96417e-36
FBgn0038207	-1.55007	4.26508e-07
FBgn0038260	-0.99614	7.53063e-09
FBgn0038321	-0.617593	0.000158015
FBgn0038460	-0.705433	6.17495e-05
FBgn0038465	-0.845803	1.13119e-27
FBgn0038638	-0.625444	0.00263146
FBgn0038681	-3.57364	3.78713e-70
FBgn0038682	-0.930359	0.000226967
FBgn0038720	-1.31455	9.59109e-13
FBgn0038774	-0.71286	0.0253942
FBgn0038799	-6.26441	9.14178e-25
FBgn0038826	-0.851676	0.000250412
FBgn0038842	-0.696069	1.48004e-07
FBgn0038881	-0.859776	3.1447e-08
FBgn0038981	-0.9029	1.26073e-08
FBgn0038986	-4.83551	8.04622e-98
FBgn0039039	-5.76873	4.79565e-12
FBgn0039075	-1.24312	1.56852e-06
FBgn0039084	-1.40052	4.47252e-06
FBgn0039114	-1.41046	1.11468e-18
FBgn0039155	-1.23443	9.96431e-20
FBgn0039266	-1.02867	1.00803e-14
FBgn0039312	-1.22445	0.00856673
FBgn0039313	-1.19122	2.52115e-05
FBgn0039328	-1.30625	0.00010076
FBgn0039419	-1.23723	6.03768e-13
FBgn0039431	-0.628926	3.03372e-07
FBgn0039486	-0.724835	0.0115158
FBgn0039529	-0.614351	0.00155657
FBgn0039633	-0.598841	2.89698e-06
FBgn0039678	-0.618199	0.0280925
FBgn0039756	-1.12724	3.62992e-05
FBgn0039776	-0.890535	3.30422e-12
FBgn0039809	-1.17582	2.96725e-06
FBgn0039827	-1.45155	2.69968e-09
FBgn0039836	-1.18529	3.61305e-08
FBgn0039862	-0.739019	0.000859087
FBgn0039872	-1.23986	0.0330092
FBgn0039883	-1.2694	0.00230036
FBgn0039925	-1.6068	3.53377e-07
FBgn0040038	-4.91738	2.2365e-33
FBgn0040089	-0.843347	3.68617e-05
FBgn0040299	-3.3663	4.38323e-09
FBgn0040351	-3.02252	1.92659e-13
FBgn0040364	-1.69113	5.27069e-24
FBgn0040370	-1.29987	1.39225e-08
FBgn0040398	-1.28385	1.53468e-07
FBgn0040514	-0.702527	0.0425034
FBgn0040609	-2.07349	6.76202e-15
FBgn0040765	-1.23353	1.39125e-10
FBgn0040823	-1.17901	9.62497e-16
FBgn0040827	-1.95213	3.48694e-05
FBgn0040850	-0.968649	4.69777e-07
FBgn0041180	-1.3545	4.93283e-35
FBgn0041184	-1.28926	4.40558e-16
FBgn0041712	-0.951772	0.0270501
FBgn0043364	-0.660457	5.94082e-09
FBgn0043783	-1.023	0.0234676
FBgn0043841	-0.659529	1.06816e-08
FBgn0044047	-1.54735	2.43715e-16
FBgn0044510	-0.720791	3.67439e-08
FBgn0045064	-0.984114	1.95182e-20
FBgn0045479	-4.61264	1.22837e-13
FBgn0050015	-0.789255	3.28276e-05
FBgn0050069	-0.682944	7.04867e-05
FBgn0050089	-1.31957	5.7069e-09
FBgn0050104	-1.46311	6.56237e-22
FBgn0050115	-1.0482	4.1963e-18
FBgn0050197	-1.45113	3.66681e-11
FBgn0050345	-3.28309	7.4652e-209
FBgn0050401	-1.03479	0.0340381
FBgn0050428	-1.52524	7.74431e-18
FBgn0050460	-0.777236	0.00022365
FBgn0050466	-0.704583	3.25099e-05
FBgn0051004	-3.77878	3.60397e-27
FBgn0051029	-2.07497	2.28861e-25
FBgn0051053	-0.746135	1.1982e-05
FBgn0051116	-1.15274	5.88459e-11
FBgn0051313	-2.35355	2.31691e-15
FBgn0051324	-1.2167	1.12942e-15
FBgn0051354	-2.46996	1.06701e-27
FBgn0051514	-0.68605	0.0420241
FBgn0051525	-0.985104	0.000958516
FBgn0051612	-0.63146	0.000361749
FBgn0051614	-0.630956	0.003589
FBgn0051661	-0.707782	0.000141339
FBgn0051710	-0.673271	0.00648454
FBgn0051781	-0.652958	0.0229274
FBgn0051807	-0.973628	0.00102363
FBgn0051869	-0.664758	0.00106436
FBgn0051973	-1.51847	6.39897e-07
FBgn0052091	-1.42173	2.67789e-27
FBgn0052099	-0.851566	3.54933e-09
FBgn0052137	-0.802795	3.37105e-10
FBgn0052195	-0.98144	9.53951e-07
FBgn0052218	-0.682438	0.000947584
FBgn0052311	-0.658951	0.000598135
FBgn0052364	-0.663417	0.000643051
FBgn0052369	-0.914943	5.0099e-06
FBgn0052476	-1.66447	3.03568e-07
FBgn0052687	-1.10909	3.40152e-15
FBgn0052702	-0.90975	1.55388e-09
FBgn0052773	-1.34325	2.25387e-06
FBgn0052816	-1.29025	7.7264e-20
FBgn0053080	-0.854704	1.16874e-07
FBgn0053099	-0.937133	8.91124e-05
FBgn0053108	-0.648115	0.0444204
FBgn0053207	-1.22343	4.29579e-08
FBgn0053508	-5.76894	1.14236e-29
FBgn0053810	-0.585345	1.94511e-05
FBgn0053816	-0.592859	3.5213e-10
FBgn0053825	-0.68267	3.13488e-08
FBgn0053828	-0.609266	2.29736e-10
FBgn0053831	-0.686171	6.28189e-12
FBgn0053855	-0.878709	1.23842e-09
FBgn0053858	-0.859472	3.74993e-11
FBgn0053861	-0.939396	7.9124e-13
FBgn0053926	-0.734262	0.0228344
FBgn0053970	-0.646306	0.00086468
FBgn0058160	-0.642721	3.3939e-06
FBgn0060296	-0.671487	8.86155e-07
FBgn0062449	-0.889945	2.23401e-19
FBgn0062978	-1.03042	9.83788e-05
FBgn0063497	-1.02335	1.72817e-05
FBgn0063499	-2.80447	6.51178e-83
FBgn0065055	-0.632787	0.00172775
FBgn0069938	-3.73774	2.02391e-16
FBgn0082947	-2.04981	5.2875e-15
FBgn0082981	-0.631594	0.00517588
FBgn0083940	-1.54213	3.85575e-20
FBgn0083949	-7.15159	4.27194e-10
FBgn0085354	-1.13146	6.41642e-08
FBgn0085362	-0.684984	0.00333589
FBgn0085376	-1.0317	9.05148e-18
FBgn0085382	-5.13155	1.12141e-47
FBgn0085383	-7.05084	2.09983e-28
FBgn0085407	-2.28584	8.60743e-10
FBgn0085408	-0.922758	1.49972e-08
FBgn0085410	-1.18475	0.00162601
FBgn0085412	-0.733059	1.71523e-07
FBgn0085413	-1.59975	5.0099e-06
FBgn0085446	-0.919805	2.52021e-11
FBgn0085450	-0.636097	1.23106e-07
FBgn0085638	-0.908473	2.18632e-17
FBgn0085732	-2.62458	7.95031e-162
FBgn0085753	-1.23495	1.86416e-23
FBgn0085771	-2.00266	4.91723e-10
FBgn0085810	-0.892536	1.48728e-11
FBgn0085819	-2.01159	1.34329e-10
FBgn0086265	-0.822417	2.83573e-07
FBgn0086365	-0.630726	0.00309086
FBgn0086408	-0.983714	3.66798e-09
FBgn0086447	-0.729788	1.5298e-07
FBgn0086450	-0.844369	0.000112763
FBgn0086659	-0.612139	0.00406221
FBgn0086698	-0.988641	4.8392e-16
FBgn0086708	-0.963121	0.000129981
FBgn0086758	-1.20622	0.000975368
FBgn0086917	-5.85073	0.000504691
FBgn0087012	-3.31548	2.17543e-26
FBgn0087035	-0.654533	3.01459e-09
FBgn0250835	-3.31037	4.47067e-48
FBgn0250871	-1.54194	4.72108e-13
FBgn0259163	-0.679297	5.16606e-05
FBgn0259173	-1.1713	9.78384e-06
FBgn0259229	-5.50803	3.33791e-06
FBgn0259244	-2.31601	5.06593e-11
FBgn0259736	-1.64004	3.00831e-12
FBgn0259878	-1.09577	2.3235e-23
FBgn0260004	-0.890775	0.000375764
FBgn0260400	-0.803968	0.0126289
FBgn0260660	-1.05349	9.78526e-11
FBgn0260768	-0.996803	4.53084e-06
FBgn0260964	-1.03833	5.1942e-05
FBgn0261113	-1.32902	1.91524e-27
FBgn0261258	-1.00976	1.87032e-12
FBgn0261461	-0.610006	6.73516e-15
FBgn0261505	-1.91995	1.4344e-76
FBgn0261552	-0.592792	0.000977063
FBgn0261555	-1.64199	5.58202e-31
FBgn0261563	-0.657647	1.3845e-05
FBgn0261612	-4.33392	2.09598e-32
FBgn0261639	-0.952938	1.35804e-15
FBgn0261640	-0.820759	2.22848e-14
FBgn0261788	-0.88075	0.00321177
FBgn0261799	-1.72317	5.4441e-07
FBgn0261822	-1.09111	1.07303e-13
FBgn0262003	-2.13814	2.12546e-10
FBgn0262004	-1.84697	7.13421e-19
FBgn0262104	-0.955219	0.0010357
FBgn0262123	-3.04257	5.59416e-123
FBgn0262160	-0.632855	8.90695e-05
FBgn0262475	-0.636925	0.00148102
FBgn0262508	-0.738591	6.17495e-05
FBgn0262509	-0.866703	0.000846755
FBgn0262686	-0.902919	0.032265
FBgn0262867	-1.23991	0.000180054
FBgn0263019	-1.18717	2.6092e-07
FBgn0263111	-0.750434	0.0025367
FBgn0263316	-1.00214	2.08081e-09
FBgn0263413	-0.77035	0.0182307
FBgn0263492	-0.968115	0.004355
FBgn0263772	-0.763711	1.6778e-06
FBgn0263873	-0.894722	3.3388e-06
FBgn0263930	-0.690417	0.000588616
FBgn0263973	-1.21364	5.2079e-08
FBgn0263995	-0.847484	0.00206153
FBgn0264089	-0.754028	2.71609e-05
FBgn0264273	-0.881288	0.000416617
FBgn0264385	-0.729828	1.38066e-06
FBgn0264439	-0.813419	3.44157e-05
FBgn0264489	-1.02195	0.000650913
FBgn0264490	-0.96726	1.70236e-09
FBgn0264542	-0.760441	4.29231e-10
FBgn0264556	-0.922113	0.00122091
FBgn0264834	-1.9938	2.12546e-10
FBgn0264894	-1.53704	3.59665e-22
FBgn0264975	-1.04538	1.52008e-25
FBgn0265002	-1.63374	0.000442631
FBgn0265082	-0.635808	2.11279e-07
FBgn0265180	-1.27621	0.000317186
FBgn0265185	-1.34299	6.55109e-05
FBgn0265274	-1.22843	8.8262e-21
FBgn0265276	-0.597328	0.000613834
FBgn0265296	-5.98655	2.09682e-97
FBgn0265316	-0.637158	0.00729205
FBgn0265413	-1.24368	8.22366e-30
FBgn0265434	-0.67112	2.89705e-09
FBgn0265457	-3.53254	1.7554e-32
FBgn0265487	-1.28138	1.81066e-15
FBgn0265548	-6.39337	0.00250086
FBgn0265669	-1.15931	0.000260001
FBgn0265726	-1.06883	2.49223e-07
FBgn0265767	-1.66477	2.53634e-13
FBgn0265977	-0.73855	0.00385933
FBgn0265991	-0.852075	1.10011e-07
FBgn0266000	-0.712229	1.13809e-09
FBgn0266377	-0.653493	6.95787e-05
FBgn0266414	-0.666576	0.00972257
FBgn0266418	-0.601972	1.81787e-13
FBgn0266758	-1.10962	2.98844e-09
FBgn0267033	-0.612898	0.00268524
FBgn0267191	-1.13068	0.0020514
FBgn0267336	-0.588929	0.000259252
FBgn0267348	-0.607871	0.000177046
FBgn0267428	-2.23537	2.80444e-35
FBgn0267511	-1.75465	7.94837e-09
FBgn0267515	-1.56269	1.30854e-28
FBgn0267519	-1.21731	5.86677e-23
FBgn0267668	-0.745966	0.0401177
FBgn0267704	-2.20166	3.08499e-21
FBgn0267798	-1.1346	1.80653e-05
FBgn0267826	-0.938941	0.00149384
FBgn0283451	-0.855783	3.92593e-05
FBgn0283471	-0.88073	4.53795e-08
FBgn0283680	-0.643761	0.0258985
FBgn0284408	-0.781345	4.49501e-08
FBgn0285955	-0.960517	1.8455e-10
FBgn0285991	-0.664252	2.33941e-05

## Sheet: spn-E_sim_all
genes that are differentially regulated by D. sim spnE as compared to mut
gene	log2FoldChange	padj
FBgn0000003	-0.601968	0.00525355
FBgn0000018	0.598351	9.52554e-09
FBgn0000075	0.842524	0.00250887
FBgn0000083	-0.608821	6.6594e-16
FBgn0000166	0.814611	3.79678e-23
FBgn0000320	-0.880081	9.78948e-08
FBgn0000395	-1.11917	4.90996e-05
FBgn0000490	-0.729809	0.00951461
FBgn0000504	-0.978478	0.000693993
FBgn0000592	-1.7683	2.08121e-08
FBgn0000633	-1.69724	0.000261889
FBgn0000636	-1.71103	1.33185e-54
FBgn0000928	-1.06815	1.71026e-05
FBgn0001123	-0.636782	0.000332117
FBgn0001145	-0.970768	2.13185e-05
FBgn0001168	-0.66935	0.000510746
FBgn0001217	-0.757124	0.00119409
FBgn0001224	-1.4948	1.68476e-11
FBgn0001230	-1.00107	0.000169546
FBgn0001257	-0.669079	0.000234042
FBgn0001296	-0.649016	1.28486e-07
FBgn0001301	0.623056	9.33681e-10
FBgn0002466	0.612194	3.85338e-10
FBgn0002609	-1.45957	1.43564e-12
FBgn0002716	-1.95965	1.14847e-13
FBgn0002733	-1.58435	2.71063e-10
FBgn0002772	-0.59452	0.00825433
FBgn0002773	-0.975699	4.68056e-17
FBgn0002789	-0.979027	4.89206e-09
FBgn0002868	-1.86794	2.26523e-46
FBgn0003053	-0.637741	3.33981e-07
FBgn0003089	-1.39135	2.06707e-13
FBgn0003137	-1.16017	4.44976e-16
FBgn0003209	0.600207	1.64635e-06
FBgn0003285	-0.652334	1.691e-08
FBgn0003292	0.807177	6.93818e-21
FBgn0003301	-0.816192	1.68633e-06
FBgn0003308	-0.993451	4.12166e-07
FBgn0003328	-1.16689	2.26705e-22
FBgn0003353	0.645272	8.80126e-06
FBgn0003366	-1.18529	2.03595e-23
FBgn0003388	-1.68906	2.87438e-06
FBgn0003450	0.714693	2.51367e-05
spnE	3.46879	0
FBgn0003731	-0.765187	2.39676e-06
FBgn0003867	-0.593148	0.0275302
FBgn0003888	-0.985909	2.3933e-15
FBgn0003916	-0.708989	0.0014352
FBgn0003950	0.992519	0.0010839
FBgn0003996	-2.337	1.52391e-12
FBgn0003997	-0.624339	0.00228978
FBgn0004034	1.0504	0.00291911
FBgn0004117	-0.826601	3.59267e-08
FBgn0004133	-0.809977	8.24138e-13
FBgn0004169	-0.748051	3.79109e-06
FBgn0004183	-0.991941	3.45506e-06
FBgn0004185	-0.715351	0.0280299
FBgn0004186	-0.747922	0.0186145
FBgn0004191	-0.718856	0.000821717
FBgn0004456	-0.734651	4.25431e-08
FBgn0004512	-1.12955	0.00315661
FBgn0004852	-0.824208	0.00105387
FBgn0004858	-0.613082	0.00526988
FBgn0004870	-1.70285	3.18602e-15
FBgn0004893	-0.632445	0.000296223
FBgn0004919	-1.08336	0.000247392
FBgn0005612	-0.790257	7.62856e-08
FBgn0005631	-0.699735	0.00837804
FBgn0005666	-0.585728	7.04456e-05
FBgn0005771	-0.885842	9.78948e-08
FBgn0010038	-1.17032	0.00502758
FBgn0010039	-1.13868	6.38684e-15
FBgn0010052	-1.55161	2.94417e-08
FBgn0010053	0.73168	4.67851e-08
FBgn0010194	0.612087	1.60168e-07
FBgn0010223	1.02564	3.81354e-05
FBgn0010225	-0.719568	3.32447e-05
FBgn0010226	1.50377	3.84566e-45
FBgn0010228	-0.866755	4.29777e-18
FBgn0010241	-10.1762	3.38077e-06
FBgn0010246	-1.09438	5.34955e-36
FBgn0010263	-0.728012	2.72214e-05
FBgn0010383	-0.744687	1.00404e-08
FBgn0010388	-1.14684	0.0163934
FBgn0010389	-0.722482	0.00226825
FBgn0010395	-1.55127	1.83366e-19
FBgn0010424	-1.0166	0.000727509
FBgn0010434	-0.743363	3.77405e-25
FBgn0010435	-0.58988	0.00151371
FBgn0010482	-1.0433	2.68144e-05
FBgn0011274	-0.916919	2.30407e-05
FBgn0011591	-0.754551	1.02591e-06
FBgn0011642	1.16583	1.16933e-12
FBgn0011676	-2.42249	1.18355e-11
FBgn0011695	-3.29149	1.21581e-94
FBgn0011706	-2.72708	3.43904e-10
FBgn0011828	-1.38404	1.24861e-05
FBgn0012034	0.781267	9.56702e-30
FBgn0012037	-0.91371	4.61673e-07
FBgn0013272	-0.765826	4.17277e-08
FBgn0013275	-3.08679	5.74325e-82
FBgn0013276	-2.99185	2.10548e-47
FBgn0013277	-2.87248	4.27856e-33
FBgn0013278	-3.01897	7.3015e-44
FBgn0013279	-2.96356	7.00264e-31
FBgn0013469	-1.04107	0.00274308
FBgn0013680	-1.43051	0.0200954
FBgn0013813	-2.29191	3.43381e-49
FBgn0013953	-0.625889	5.53975e-10
FBgn0013954	-1.05865	4.03378e-19
FBgn0014073	-0.86774	1.13767e-08
FBgn0014076	-0.790237	4.46976e-08
FBgn0014380	-0.765503	7.91928e-05
FBgn0014395	1.14173	0.000655801
FBgn0014417	0.638086	3.62954e-07
FBgn0014469	-0.845995	6.18855e-15
FBgn0014863	-0.764769	0.000650313
FBgn0015033	-1.61347	7.25401e-13
FBgn0015037	-3.35233	2.61059e-50
FBgn0015039	-1.06376	5.78468e-13
FBgn0015399	-2.11808	1.00261e-75
FBgn0015569	-1.23072	1.89739e-21
FBgn0015575	-1.03107	1.12961e-05
FBgn0015576	-0.712317	0.0190464
FBgn0015663	1.14096	1.46054e-08
FBgn0015773	-0.9243	0.00155899
FBgn0015774	-0.936074	0.00177806
FBgn0015777	-1.14614	5.248e-13
FBgn0015872	-0.753189	0.000704405
FBgn0016053	-0.593432	2.48811e-06
FBgn0016054	0.714346	1.6233e-06
FBgn0016075	-1.08094	6.16551e-10
FBgn0016080	-0.966802	7.73704e-05
FBgn0016684	-1.14736	0.00923686
FBgn0017448	3.04711	1.20526e-67
FBgn0017482	-0.978321	2.9839e-06
FBgn0020257	-0.887544	0.00744791
FBgn0020294	-1.42348	1.14671e-18
FBgn0020299	-0.616155	0.0126894
FBgn0020414	-0.879112	2.20813e-07
FBgn0020415	-0.840863	1.99255e-13
FBgn0020521	-1.28619	2.6432e-05
FBgn0020762	-1.16751	1.70316e-14
FBgn0022160	-0.941736	1.0836e-06
FBgn0022359	0.921145	0.00921553
FBgn0022702	0.932532	1.12553e-09
FBgn0022774	-0.846157	7.20783e-13
FBgn0022984	-0.72358	2.83484e-14
FBgn0022986	-0.910828	9.38983e-19
FBgn0023023	-0.684732	0.00693546
FBgn0023076	-0.624417	0.0414573
FBgn0023095	-0.640632	8.43223e-10
FBgn0023479	-1.71058	8.90647e-08
FBgn0023520	-1.37347	6.87073e-26
FBgn0023540	0.703844	1.31091e-10
FBgn0023549	-0.786146	4.6402e-08
FBgn0024179	0.785536	1.78268e-06
FBgn0024189	-8.66403	0.00030188
FBgn0024234	-0.741346	1.38756e-05
FBgn0024321	-0.631686	0.0055307
FBgn0024728	0.769902	5.40732e-07
FBgn0024912	0.801094	1.00251e-05
FBgn0024989	-0.720815	0.027651
FBgn0025111	-1.05192	0.000486443
FBgn0025382	0.885944	0.014646
FBgn0025387	0.588136	9.41663e-06
FBgn0025391	-1.09898	0.00011837
FBgn0025631	-1.02622	8.92551e-12
FBgn0025632	0.91927	0.000218462
FBgn0025680	-1.01819	2.19142e-10
FBgn0025726	1.61967	3.5657e-25
FBgn0025739	0.599326	1.16203e-05
FBgn0025740	1.50054	1.91324e-17
FBgn0025836	0.658827	8.52602e-13
FBgn0026061	-0.85486	2.40075e-13
FBgn0026079	-0.76247	6.18533e-19
FBgn0026160	-0.594487	0.0296587
FBgn0026315	1.56362	9.11639e-32
FBgn0026319	-0.947107	2.21653e-06
FBgn0026323	0.945177	4.01693e-39
FBgn0026562	-0.818515	8.49589e-06
FBgn0026602	0.679568	2.35698e-06
FBgn0027070	1.30245	5.41839e-34
FBgn0027101	0.608994	0.000275422
FBgn0027106	-1.26234	1.90119e-15
FBgn0027341	-3.88007	4.44997e-69
FBgn0027364	-1.40818	3.7436e-23
FBgn0027556	-1.6499	0.00151371
FBgn0027560	-1.05529	0.000417391
FBgn0027585	-0.928785	7.32078e-07
FBgn0027586	-0.72894	0.00531769
FBgn0027596	-1.13008	6.02073e-20
FBgn0027601	-1.32127	1.72802e-34
FBgn0027843	-1.47152	4.33651e-22
FBgn0028341	-1.19848	1.50479e-12
FBgn0028369	-0.90853	4.1304e-05
FBgn0028394	-0.665046	8.21303e-10
FBgn0028491	0.890259	3.40011e-06
FBgn0028499	0.944285	1.9054e-06
FBgn0028523	0.772096	0.000521727
FBgn0028525	1.01646	9.15895e-11
FBgn0028527	-0.678166	1.44826e-05
FBgn0028572	-0.739199	1.53361e-07
FBgn0028622	-0.719726	1.26835e-05
FBgn0028743	1.44295	7.54656e-18
FBgn0028886	-1.07729	6.29774e-12
FBgn0028956	-0.666746	1.54642e-05
FBgn0028988	-1.13368	0.000273027
FBgn0029082	-5.68065	3.27033e-27
FBgn0029114	0.884333	5.69547e-14
FBgn0029148	-0.602534	7.34192e-11
FBgn0029167	-0.92486	0.00294474
FBgn0029172	1.10997	0.0317486
FBgn0029507	-1.40019	4.80481e-07
FBgn0029608	-1.58744	4.7813e-07
FBgn0029686	0.66003	3.13369e-11
FBgn0029723	-1.75928	2.3347e-23
FBgn0029771	-0.959244	0.000234496
FBgn0029831	0.950306	6.99448e-32
FBgn0029843	-2.39776	2.52597e-28
FBgn0029879	0.724488	1.8248e-18
FBgn0029932	-1.16875	0.00269577
FBgn0029939	-1.08477	5.13267e-11
FBgn0029966	-0.658392	0.000257663
FBgn0030017	-0.933652	0.00822002
FBgn0030040	-2.31846	2.73484e-119
FBgn0030091	-0.632612	1.85121e-16
FBgn0030100	0.752429	6.96943e-05
FBgn0030187	1.73765	1.10919e-12
FBgn0030189	0.585204	0.00245617
FBgn0030218	-0.611948	0.00100558
FBgn0030234	-1.69341	2.8751e-06
FBgn0030237	-1.41887	0.000114011
FBgn0030266	-0.638917	0.00248454
FBgn0030300	-1.7623	1.84452e-13
FBgn0030309	-1.25795	2.21725e-13
FBgn0030331	-0.617892	0.00296283
FBgn0030349	-0.82431	1.18657e-20
FBgn0030357	0.965596	1.57271e-08
FBgn0030360	-0.753097	0.0428364
FBgn0030438	-1.62151	4.58768e-20
FBgn0030439	1.06	8.7503e-08
FBgn0030479	-0.935275	8.11614e-14
FBgn0030485	-1.00243	3.05347e-05
FBgn0030594	-1.74155	0.000204834
FBgn0030596	-0.861877	5.10494e-13
FBgn0030600	-6.29712	2.88961e-181
FBgn0030662	-0.823169	4.20121e-06
FBgn0030666	2.18073	9.03849e-06
FBgn0030701	0.636788	2.00341e-12
FBgn0030796	-0.691215	0.00672288
FBgn0030816	-0.978619	4.62889e-21
FBgn0030839	-0.664756	2.8724e-06
FBgn0030884	-0.916204	4.78431e-09
FBgn0030899	-2.10556	1.91142e-05
FBgn0030955	-1.32177	3.33423e-32
FBgn0030968	0.925914	4.28221e-05
FBgn0030976	-0.705924	0.00739526
FBgn0030999	-1.75966	0.0330736
FBgn0031053	1.10057	5.08922e-05
FBgn0031157	0.754421	0.000803023
FBgn0031182	0.724441	3.4397e-09
FBgn0031184	1.70482	9.65116e-18
FBgn0031220	-1.93564	1.3909e-17
FBgn0031275	-2.14439	5.77035e-09
FBgn0031322	1.34203	2.6879e-12
FBgn0031327	-1.36223	1.74603e-05
FBgn0031343	-1.45436	7.47469e-05
FBgn0031414	-3.15018	9.32187e-22
FBgn0031483	1.05281	7.76212e-42
FBgn0031571	-0.783829	1.26463e-06
FBgn0031628	-0.691365	0.000985397
FBgn0031678	0.801187	1.74756e-10
FBgn0031717	-0.946214	1.40592e-08
FBgn0031756	-0.831771	7.42552e-08
FBgn0031777	-0.63246	0.00103807
FBgn0031805	1.22373	1.61912e-05
FBgn0031816	-0.80483	2.87827e-05
FBgn0031888	-3.20052	1.13669e-12
FBgn0031894	-0.615915	5.48977e-08
FBgn0031907	-2.71513	1.5184e-16
FBgn0031908	-1.02789	0.000262751
FBgn0031913	-1.21036	1.62198e-21
FBgn0031961	-1.05787	1.28338e-06
FBgn0031971	0.844126	1.52499e-10
FBgn0031974	-1.09834	3.48986e-20
FBgn0031975	-0.919175	8.09586e-15
FBgn0031999	0.91778	0.0107147
FBgn0032006	-0.616677	2.63567e-08
FBgn0032022	-1.29387	9.40781e-07
FBgn0032025	-1.17991	6.62413e-05
FBgn0032075	-1.16794	0.000219502
FBgn0032126	-1.15489	2.8563e-22
FBgn0032129	-0.687481	0.0348108
FBgn0032140	-1.22219	6.80693e-11
FBgn0032149	-0.594357	0.000367658
FBgn0032156	-0.857045	2.19582e-07
FBgn0032161	0.726201	2.54833e-13
FBgn0032167	-1.41873	8.10078e-17
FBgn0032187	-1.07541	8.26928e-05
FBgn0032211	-1.71333	2.21076e-05
FBgn0032218	-0.737676	1.02286e-05
FBgn0032253	-1.05833	0.00157626
FBgn0032256	0.597193	6.53904e-07
FBgn0032264	-1.15708	8.10078e-17
FBgn0032297	-1.16664	1.83641e-08
FBgn0032311	-1.0846	2.03465e-08
FBgn0032343	0.64328	3.06606e-06
FBgn0032405	-2.11264	1.93473e-10
FBgn0032422	-0.636093	2.17636e-06
FBgn0032449	0.770229	6.5609e-08
FBgn0032470	-6.24342	4.12568e-18
FBgn0032512	0.677849	5.70202e-05
FBgn0032524	-0.76452	4.16258e-07
FBgn0032666	-0.962045	1.07516e-06
FBgn0032669	-3.50847	2.80082e-12
FBgn0032670	-1.78402	2.83258e-07
FBgn0032683	-0.775192	9.58995e-05
FBgn0032684	-1.66779	1.44359e-31
FBgn0032694	-0.913015	1.22784e-19
FBgn0032713	-0.738763	9.85264e-06
FBgn0032730	0.640968	9.08536e-08
FBgn0032752	0.70915	7.32987e-17
FBgn0032775	1.10401	2.33328e-33
FBgn0032787	-1.02926	5.23194e-12
FBgn0032869	1.87107	7.12415e-05
FBgn0032889	2.07207	3.38443e-51
FBgn0032891	-1.89632	0.000128448
FBgn0032897	-1.07025	1.05992e-36
FBgn0032899	-1.01244	4.2383e-06
FBgn0032946	-1.29773	2.07265e-09
FBgn0032997	0.774756	1.40367e-06
FBgn0033051	1.2824	2.23197e-20
FBgn0033075	0.620912	1.07519e-08
FBgn0033093	-0.850102	0.0155384
FBgn0033108	-8.71524	1.02696e-11
FBgn0033128	-1.1399	9.1863e-06
FBgn0033132	-1.11523	0.000112503
FBgn0033134	-2.28742	1.79244e-19
FBgn0033153	-0.838495	6.25291e-09
FBgn0033159	-1.20492	0.00043588
FBgn0033174	1.11712	3.03619e-11
FBgn0033188	-1.93844	7.69781e-35
FBgn0033214	-1.59385	1.00018e-16
FBgn0033234	0.940938	9.51537e-09
FBgn0033274	-0.817294	0.00794203
FBgn0033302	-1.24031	0.000420273
FBgn0033304	0.782552	0.00571382
FBgn0033315	0.59459	5.49435e-05
FBgn0033369	-6.01636	1.68294e-09
FBgn0033373	0.992031	5.07829e-19
FBgn0033387	-2.71773	4.64076e-26
FBgn0033388	-5.67721	6.98851e-118
FBgn0033392	1.50601	2.2141e-50
FBgn0033395	-2.89439	0
FBgn0033431	0.693199	4.2198e-06
FBgn0033438	-1.44406	8.67487e-26
FBgn0033446	-0.81652	0.00043588
FBgn0033453	0.794428	1.1603e-13
FBgn0033483	-1.05914	4.73417e-05
FBgn0033494	-1.91423	3.64458e-26
FBgn0033540	-0.609598	2.19983e-09
FBgn0033654	-0.709529	0.00274149
FBgn0033769	1.86305	2.16841e-23
FBgn0033777	0.662867	2.31485e-11
FBgn0033782	-1.71475	2.9672e-07
FBgn0033787	-1.42559	1.55704e-15
FBgn0033799	1.82054	4.30489e-31
FBgn0033810	-0.925117	1.05238e-07
FBgn0033817	-1.81405	1.64956e-10
FBgn0033855	-4.45388	1.27065e-08
FBgn0033926	-1.9382	2.16213e-183
FBgn0033927	-2.10274	1.75853e-104
FBgn0033979	0.639021	6.26401e-20
FBgn0033993	0.825591	1.47099e-07
FBgn0034005	-1.19014	0.00206446
FBgn0034063	0.903718	1.49071e-25
FBgn0034075	-0.764163	4.60593e-05
FBgn0034085	-0.794076	0.0169856
FBgn0034142	-0.601584	0.000453954
FBgn0034143	-0.775055	3.5561e-11
FBgn0034194	-0.76536	3.16529e-08
FBgn0034261	0.587495	5.39712e-10
FBgn0034264	-5.91421	1.4668e-51
FBgn0034275	-0.848514	0.00445243
FBgn0034312	-1.21942	1.03353e-12
FBgn0034335	1.60226	2.09059e-24
FBgn0034354	0.794452	1.39878e-05
FBgn0034389	0.597452	1.67649e-10
FBgn0034406	-2.04444	3.97686e-82
FBgn0034438	-1.25262	2.15287e-10
FBgn0034439	-2.01709	8.34919e-11
FBgn0034443	-0.602482	3.23428e-06
FBgn0034493	-2.22031	2.57073e-31
FBgn0034500	-0.716987	1.35029e-10
FBgn0034501	-0.873512	7.41163e-20
FBgn0034512	-1.59313	1.68115e-07
FBgn0034602	-0.983628	3.23622e-08
FBgn0034638	-0.892436	3.87054e-06
FBgn0034639	-1.64748	4.59302e-07
FBgn0034659	-8.2434	8.79769e-19
FBgn0034709	-0.812799	3.93815e-11
FBgn0034761	-1.12902	1.30766e-10
FBgn0034796	0.826153	5.80176e-12
FBgn0034861	-1.56207	1.04322e-07
FBgn0034924	0.723054	7.94109e-12
FBgn0034997	0.658123	3.54526e-20
FBgn0034999	1.13064	3.45002e-19
FBgn0035035	1.19058	1.48325e-16
FBgn0035049	-1.50853	4.12937e-06
FBgn0035085	0.715613	0.000429027
FBgn0035131	-0.945145	0.00854991
FBgn0035160	-0.678591	4.71409e-07
FBgn0035262	-0.916016	0.000612885
FBgn0035308	-0.603463	0.000216225
FBgn0035542	-0.672628	1.40592e-08
FBgn0035574	-0.694668	0.000170487
FBgn0035656	-1.08244	0.0039295
FBgn0035695	-0.747015	0.00180669
FBgn0035710	-0.824225	7.56547e-15
FBgn0035767	-0.779391	3.03312e-05
FBgn0035770	-0.865117	7.30323e-14
FBgn0035844	-0.898249	0.00282054
FBgn0035917	-0.883194	3.73111e-05
FBgn0035975	-0.928936	0.00164104
FBgn0035976	-0.948054	0.00367244
FBgn0036091	-2.08845	3.61969e-14
FBgn0036101	-0.86918	0.00842813
FBgn0036155	-0.63867	6.93741e-06
FBgn0036205	-0.750945	2.52808e-05
FBgn0036288	-1.37239	1.4295e-05
FBgn0036324	1.71449	5.10457e-09
FBgn0036330	0.670829	1.80576e-09
FBgn0036381	-1.46222	3.86754e-11
FBgn0036382	-0.619898	0.0312979
FBgn0036454	-1.11372	6.23367e-07
FBgn0036565	0.645802	1.35277e-10
FBgn0036640	-0.650274	1.6407e-10
FBgn0036648	0.866244	7.90047e-13
FBgn0036710	0.587384	2.34269e-09
FBgn0036714	-0.825546	8.75385e-14
FBgn0036732	-0.640372	1.01519e-05
FBgn0036734	-0.659402	2.0348e-14
FBgn0036752	-0.783296	5.61598e-11
FBgn0036756	-1.6212	1.47722e-17
FBgn0036765	0.841804	0.00132903
FBgn0036926	-0.780104	0.00557571
FBgn0036945	-1.67586	0.000193491
FBgn0036991	0.609193	2.17795e-05
FBgn0037012	-0.843403	2.93013e-06
FBgn0037071	0.59733	4.1378e-07
FBgn0037166	-1.59857	6.78137e-07
FBgn0037186	-1.26189	0.00119045
FBgn0037290	-0.889577	0.0148272
FBgn0037447	-0.89525	0.0012897
FBgn0037515	1.63117	5.89539e-31
FBgn0037519	-0.960868	0.00275435
FBgn0037520	-1.07269	0.000398962
FBgn0037521	-1.26535	2.50565e-05
FBgn0037525	-0.676278	3.55165e-08
FBgn0037548	-1.31921	2.83148e-17
FBgn0037577	-1.38555	2.94077e-07
FBgn0037581	1.29486	1.82759e-07
FBgn0037646	0.746304	1.74603e-05
FBgn0037664	1.05964	1.74887e-25
FBgn0037730	-2.06432	0.00165283
FBgn0037773	0.931989	3.08623e-15
FBgn0037779	0.591684	3.2641e-08
FBgn0037796	-0.979657	0.000275402
FBgn0037836	-2.38327	2.73261e-22
FBgn0037879	1.44826	5.14318e-11
FBgn0037898	-0.638137	0.0083272
FBgn0037934	-1.39741	6.98997e-18
FBgn0037936	-1.56585	1.14871e-16
FBgn0037956	-0.925615	1.65969e-08
FBgn0037973	1.3182	1.3294e-08
FBgn0037989	-0.847604	1.33059e-05
FBgn0038011	0.70523	0.00257319
FBgn0038038	0.590439	0.00151556
FBgn0038047	0.63394	0.000156091
FBgn0038088	-2.10863	2.0604e-28
FBgn0038115	0.900188	4.7175e-21
FBgn0038207	-1.26696	2.8516e-05
FBgn0038243	-0.620021	6.46886e-08
FBgn0038260	-1.22811	1.39437e-12
FBgn0038273	0.78862	0.000192842
FBgn0038294	-0.755216	9.18523e-07
FBgn0038321	-0.698167	1.44889e-05
FBgn0038450	1.5975	0.00283569
FBgn0038460	-0.653558	0.00020989
FBgn0038465	-0.908419	9.29873e-32
FBgn0038547	0.595628	0.0106651
FBgn0038610	-0.692654	1.29077e-05
FBgn0038681	-3.26648	9.30892e-65
FBgn0038682	-0.897498	0.000369192
FBgn0038720	-1.30181	1.40236e-12
FBgn0038740	0.633273	7.44326e-12
FBgn0038744	0.685771	0.00176047
FBgn0038774	-1.2812	3.64934e-05
FBgn0038799	-9.93713	3.77059e-15
FBgn0038804	0.947781	1.08882e-07
FBgn0038828	0.604683	2.70472e-08
FBgn0038842	-0.875423	2.88909e-11
FBgn0038881	-0.759788	1.0836e-06
FBgn0038938	-1.78658	0.0004831
FBgn0038981	-1.05024	2.86347e-11
FBgn0038986	-4.84203	2.66487e-98
FBgn0039006	2.40617	6.56376e-86
FBgn0039039	-7.67581	4.81911e-09
FBgn0039073	0.754792	1.82057e-18
FBgn0039075	-1.01437	8.95971e-05
FBgn0039084	-1.22507	5.69872e-05
FBgn0039098	0.739582	2.69036e-07
FBgn0039114	-1.29336	4.36825e-16
FBgn0039118	1.50853	7.60053e-14
FBgn0039137	0.605897	4.88117e-08
FBgn0039155	-1.31019	5.65268e-22
FBgn0039250	0.607563	5.4652e-08
FBgn0039260	0.883204	2.74188e-30
FBgn0039266	-0.669443	8.24232e-07
FBgn0039312	-2.14068	1.64907e-06
FBgn0039313	-2.01788	2.67707e-13
FBgn0039328	-1.33281	6.65555e-05
FBgn0039419	-0.935548	4.8719e-08
FBgn0039486	-1.26283	7.36847e-06
FBgn0039529	-1.1226	2.1755e-09
FBgn0039620	-0.67551	0.0467318
FBgn0039678	-0.767332	0.00508885
FBgn0039738	-0.601238	0.000181803
FBgn0039748	-0.931974	0.000402814
FBgn0039756	-0.888377	0.00129099
FBgn0039776	-1.29231	1.19888e-24
FBgn0039809	-1.00748	5.7322e-05
FBgn0039827	-1.54025	2.67481e-10
FBgn0039836	-1.18473	3.43093e-08
FBgn0039856	1.51709	1.04143e-37
FBgn0039872	-1.49648	0.00822169
FBgn0039883	-1.19502	0.00406592
FBgn0039890	0.638918	4.95692e-05
FBgn0039914	1.60622	1.33115e-15
FBgn0039920	0.737738	4.77183e-07
FBgn0039925	-1.40045	7.68486e-06
FBgn0039972	0.71072	4.54647e-06
FBgn0040001	1.10909	2.24524e-05
FBgn0040022	0.807526	6.00371e-06
FBgn0040038	-5.51187	1.04047e-30
FBgn0040089	-0.732607	0.000373645
FBgn0040299	-3.1716	1.46054e-08
FBgn0040351	-3.16301	3.56304e-14
FBgn0040364	-1.73077	4.73745e-25
FBgn0040370	-1.44523	2.62604e-10
FBgn0040398	-1.27015	1.94503e-07
FBgn0040491	-0.735306	0.000790215
FBgn0040551	-1.0075	0.000803023
FBgn0040609	-2.0946	3.4921e-15
FBgn0040765	-1.25212	6.22896e-11
FBgn0040780	0.844494	0.000837098
FBgn0040823	-0.777448	1.96096e-07
FBgn0040827	-1.63953	0.000520328
FBgn0040832	-0.646114	0.0426877
FBgn0040850	-1.32138	7.75946e-12
FBgn0041180	-1.30854	7.30975e-33
FBgn0041182	-1.46565	0.000199529
FBgn0041184	-1.39161	1.62772e-18
FBgn0041629	0.586276	4.64703e-05
FBgn0041721	-1.10131	0.0313851
FBgn0042094	-0.585224	1.34439e-07
FBgn0043069	1.51005	3.52455e-21
FBgn0043841	-0.624185	6.30146e-08
FBgn0043854	0.810759	2.19041e-32
FBgn0044047	-1.20727	1.21842e-10
FBgn0044510	-0.866653	1.74455e-11
FBgn0045064	-1.07029	8.29803e-24
FBgn0045479	-4.62446	9.83614e-14
FBgn0046887	-0.819955	0.0206875
FBgn0050046	0.725171	0.00212558
FBgn0050054	0.701266	4.60675e-05
FBgn0050089	-1.32828	4.21131e-09
FBgn0050104	-1.41224	1.42035e-20
FBgn0050115	-1.1836	1.51107e-22
FBgn0050184	1.31019	0.000685199
FBgn0050197	-1.49861	7.27477e-12
FBgn0050345	-3.30831	1.77155e-211
FBgn0050401	-1.91816	5.169e-05
FBgn0050418	-0.66119	0.0417395
FBgn0050428	-1.60816	1.36968e-19
FBgn0050438	1.10277	0.000130155
FBgn0050440	0.64993	0.00363409
FBgn0050460	0.904751	3.99041e-06
FBgn0050489	0.810587	7.38003e-10
FBgn0051004	-3.63387	1.67965e-26
FBgn0051029	-2.0001	4.8453e-24
FBgn0051032	1.06823	4.01418e-06
FBgn0051053	-0.757418	8.20782e-06
FBgn0051116	-0.95585	5.52669e-08
FBgn0051119	2.27015	1.33432e-14
FBgn0051274	2.12939	1.04357e-10
FBgn0051279	-0.881361	0.00514812
FBgn0051313	-2.06681	6.17594e-13
FBgn0051324	-1.35265	5.07829e-19
FBgn0051354	-3.24734	1.11938e-39
FBgn0051388	1.38081	1.31949e-17
FBgn0051441	0.59943	0.000598439
FBgn0051514	-1.05925	0.00118756
FBgn0051525	-0.615173	0.0421964
FBgn0051617	-0.755518	4.53855e-11
FBgn0051661	-0.659664	0.000414985
FBgn0051674	0.828989	1.21244e-05
FBgn0051781	-1.36095	1.12608e-06
FBgn0051793	0.635055	3.20055e-15
FBgn0051807	-0.876914	0.00312257
FBgn0051869	-0.645657	0.001482
FBgn0051897	0.603702	0.0402065
FBgn0051898	0.636562	1.93341e-06
FBgn0051973	-0.94812	0.00154763
FBgn0051999	1.05982	1.12615e-07
FBgn0052009	1.42627	2.87911e-11
FBgn0052010	1.5221	6.9182e-18
FBgn0052011	1.41117	1.20715e-14
FBgn0052027	0.94447	2.82918e-19
FBgn0052091	-1.31955	1.16849e-23
FBgn0052099	-0.639979	1.09502e-05
FBgn0052195	-0.68925	0.000698887
FBgn0052280	-0.641952	0.0231673
FBgn0052311	-0.900185	1.67009e-06
FBgn0052350	1.08641	0.00874756
FBgn0052364	-1.27713	2.22159e-11
FBgn0052369	-0.724465	0.000390708
FBgn0052412	0.646931	3.02861e-07
FBgn0052448	-0.634691	0.0284787
FBgn0052476	-1.40893	1.21805e-05
FBgn0052625	-0.713095	7.28462e-09
FBgn0052687	-0.993622	1.6569e-12
FBgn0052702	-0.917424	1.0008e-09
FBgn0052773	-1.36701	1.4254e-06
FBgn0052816	-0.841435	4.51511e-09
FBgn0052850	-0.64797	3.23031e-09
FBgn0053080	-1.01319	2.63596e-10
FBgn0053099	-1.01868	1.77234e-05
FBgn0053126	0.633502	0.0104324
FBgn0053196	-0.770396	0.0194187
FBgn0053207	-2.28268	2.63293e-21
FBgn0053213	0.605852	9.48331e-11
FBgn0053508	-7.23722	6.92572e-20
FBgn0053519	-0.706684	0.0308647
FBgn0053653	0.742995	0.0253151
FBgn0053810	-0.761604	1.27065e-08
FBgn0053813	-0.713484	5.2112e-14
FBgn0053816	-0.689018	1.90666e-13
FBgn0053819	-0.782335	8.04879e-14
FBgn0053822	-0.818885	5.73853e-17
FBgn0053825	-0.887852	2.75231e-13
FBgn0053828	-0.831502	2.11855e-18
FBgn0053831	-0.901383	8.61858e-20
FBgn0053855	-1.0306	8.28502e-13
FBgn0053858	-0.892228	5.40276e-12
FBgn0053861	-0.777876	3.21909e-09
FBgn0053868	-1.28788	7.77206e-16
FBgn0053877	1.13218	1.98689e-13
FBgn0053879	0.995871	8.41696e-10
FBgn0053881	1.12437	2.04426e-17
FBgn0053926	-0.895421	0.00452122
FBgn0058006	0.607927	6.43557e-16
FBgn0058178	-0.744758	8.07423e-05
FBgn0058469	-1.08367	0.000976675
FBgn0058470	1.07269	0.00119601
FBgn0060296	-0.729064	7.69394e-08
FBgn0062978	-0.69339	0.0103903
FBgn0063493	0.787244	2.98708e-05
FBgn0063497	-0.970276	4.31031e-05
FBgn0063499	-2.71123	3.21211e-79
FBgn0065046	-0.625541	0.00436696
FBgn0065047	-0.674709	0.000122662
FBgn0065048	-0.708446	2.54658e-05
FBgn0065055	-1.37124	3.1977e-13
FBgn0065098	-0.607622	0.00301473
FBgn0069923	-0.655202	0.0140118
FBgn0069938	-4.82515	1.38549e-16
FBgn0082925	-0.970136	0.00122884
FBgn0082947	-2.35176	1.20668e-18
FBgn0082958	-0.80972	0.00890087
FBgn0082959	-0.672033	0.0381531
FBgn0082966	-0.670871	0.0026443
FBgn0082971	-0.711886	0.00234894
FBgn0082974	-0.990549	0.000125768
FBgn0082980	-0.874063	0.00387576
FBgn0082981	-1.11689	1.60991e-07
FBgn0083001	-0.734623	0.00691989
FBgn0083003	-1.44052	0.0066117
FBgn0083005	-0.898161	0.000837098
FBgn0083007	-0.606261	0.0118444
FBgn0083010	-0.892031	5.6943e-06
FBgn0083011	-0.66039	0.00296313
FBgn0083039	-0.711468	0.0020715
FBgn0083040	-0.824903	0.011137
FBgn0083041	-0.695506	0.00200683
FBgn0083042	-1.06248	2.57443e-06
FBgn0083048	-0.756667	8.40459e-05
FBgn0083049	-1.09013	3.78452e-05
FBgn0083050	-0.858056	7.99755e-08
FBgn0083940	-1.48844	5.15226e-19
FBgn0083949	-8.96075	2.11978e-14
FBgn0083977	2.35894	1.08882e-07
FBgn0085279	-0.665829	0.000278623
FBgn0085354	-0.858198	4.85184e-05
FBgn0085376	-0.944372	3.53464e-15
FBgn0085382	-5.81805	1.16655e-42
FBgn0085383	-10.5021	5.03808e-17
FBgn0085400	0.634381	0.00553642
FBgn0085407	-1.86231	1.52713e-07
FBgn0085410	-1.21899	0.00110818
FBgn0085412	-0.637806	6.68894e-06
FBgn0085413	-2.31299	4.28606e-10
FBgn0085453	0.750324	0.00184085
FBgn0085599	0.829341	1.20746e-05
FBgn0085638	-0.716886	2.90319e-11
FBgn0085732	-2.38058	3.54204e-136
FBgn0085753	-1.57112	1.03414e-37
FBgn0085771	-2.47951	4.4933e-15
FBgn0085810	-0.892954	1.24617e-11
FBgn0085813	-3.67608	1.14514e-05
FBgn0085819	-2.46789	1.10036e-15
FBgn0086251	0.636908	6.68894e-06
FBgn0086365	-0.861849	2.84438e-05
FBgn0086408	-0.951468	1.19117e-08
FBgn0086447	-0.754189	5.27924e-08
FBgn0086450	-1.59059	2.19133e-13
FBgn0086600	-0.956154	0.000619944
FBgn0086602	-0.604866	0.0170847
FBgn0086658	-0.939206	0.00153881
FBgn0086659	-1.21502	5.77408e-10
FBgn0086661	-0.722875	0.0260296
FBgn0086665	-0.68875	0.000158961
FBgn0086666	-0.674396	0.0250053
FBgn0086667	-1.15307	3.2695e-08
FBgn0086669	-0.774785	0.000843735
FBgn0086671	-1.03275	1.40592e-08
FBgn0086698	-1.07799	6.1032e-19
FBgn0086704	0.807829	0.0144575
FBgn0086708	-0.850631	0.000748132
FBgn0086758	-1.3351	0.00024672
FBgn0086917	-6.2889	0.000226898
FBgn0087012	-3.97648	3.52007e-29
FBgn0250757	-2.26848	0.00419331
FBgn0250816	0.676398	0.00148005
FBgn0250835	-3.25796	2.69809e-47
FBgn0250871	-1.32164	3.47754e-10
FBgn0250907	3.11287	3.19702e-25
FBgn0259112	0.855891	0.000105448
FBgn0259163	-0.611073	0.000281414
FBgn0259173	-1.2827	1.28481e-06
FBgn0259175	0.688003	0.00969749
FBgn0259209	-0.926906	7.3618e-07
FBgn0259229	-7.51729	3.77068e-10
FBgn0259244	-2.62185	8.68841e-13
FBgn0259736	-1.51914	6.42124e-11
FBgn0259818	0.679849	0.000458771
FBgn0259878	-1.06244	4.12204e-22
FBgn0259936	1.0658	1.6802e-11
FBgn0259977	-0.843352	0.00357944
FBgn0259985	0.639796	9.12464e-11
FBgn0259993	-0.827165	9.18523e-07
FBgn0260004	-0.841703	0.000756177
FBgn0260388	0.651453	6.96602e-06
FBgn0260400	-0.747008	0.019738
FBgn0260435	2.72458	8.79769e-19
FBgn0260469	0.808237	2.03465e-08
FBgn0260660	-0.715606	1.4995e-05
FBgn0260768	-0.871616	6.06742e-05
FBgn0260942	-0.611417	5.79798e-06
FBgn0260964	-1.39046	4.11117e-08
FBgn0260997	0.73172	8.1757e-05
FBgn0261113	-0.955552	9.39341e-15
FBgn0261258	-0.728215	5.99666e-07
FBgn0261393	0.846801	1.01942e-15
FBgn0261397	0.8729	2.67184e-20
FBgn0261504	-0.606044	0.00500482
FBgn0261505	-1.70812	6.14061e-62
FBgn0261555	-1.24392	1.33748e-18
FBgn0261563	-0.808719	5.88803e-08
FBgn0261612	-5.11089	4.09006e-32
FBgn0261639	-0.884022	1.32146e-13
FBgn0261640	-0.944622	1.05602e-18
FBgn0261788	-1.2915	1.02639e-05
FBgn0261799	-1.30672	9.82242e-05
FBgn0261801	-0.881734	0.000900997
FBgn0261822	-0.74646	8.03201e-07
FBgn0261963	1.46748	1.39121e-06
FBgn0262003	-2.26596	1.99451e-11
FBgn0262004	-1.93278	2.214e-20
FBgn0262104	-0.798762	0.00624696
FBgn0262123	-2.79043	1.0507e-107
FBgn0262160	-0.59568	0.000239898
FBgn0262508	-0.79925	1.24061e-05
FBgn0262509	-0.720825	0.00588727
FBgn0262608	-0.895189	8.28502e-13
FBgn0262686	-1.67056	4.23032e-05
FBgn0262867	-0.984705	0.00299647
FBgn0262887	1.62649	1.10248e-11
FBgn0263018	-1.00557	1.94597e-07
FBgn0263019	-1.12412	1.0699e-06
FBgn0263048	1.50816	1.12372e-31
FBgn0263316	-1.07077	1.31548e-10
FBgn0263397	-0.800543	0.00406592
FBgn0263459	-0.919519	0.000880984
FBgn0263468	-0.829669	1.15221e-05
FBgn0263481	-0.722538	0.0279502
FBgn0263489	-0.962879	0.0029119
FBgn0263492	-1.04779	0.00180669
FBgn0263510	-0.779012	1.7694e-12
FBgn0263705	-0.719454	8.45606e-05
FBgn0263745	1.21886	1.14008e-19
FBgn0263772	-0.780388	9.26825e-07
FBgn0263782	0.735208	1.66546e-23
FBgn0263873	-1.02785	7.15292e-08
FBgn0263973	-1.00112	8.14873e-06
FBgn0263975	0.791504	0.00253252
FBgn0263995	-0.632027	0.0238547
FBgn0264089	-0.935751	1.25549e-07
FBgn0264273	-0.640906	0.0123227
FBgn0264385	-0.820121	4.56384e-08
FBgn0264439	-0.683018	0.000562312
FBgn0264489	-0.903301	0.00263064
FBgn0264490	-0.77829	1.54834e-06
FBgn0264502	-0.626348	0.0256593
FBgn0264542	-0.764215	2.98829e-10
FBgn0264607	0.807343	1.52459e-13
FBgn0264676	0.621096	0.0054453
FBgn0264695	-0.699241	1.55443e-07
FBgn0264704	0.592601	0.00146969
FBgn0264821	0.814492	0.0438922
FBgn0264834	-1.6751	3.56148e-08
FBgn0264894	-1.12368	1.13196e-12
FBgn0264942	0.646156	0.000263717
FBgn0264975	-0.802231	2.3649e-15
FBgn0264979	0.685396	0.000199939
FBgn0265002	-2.7196	1.32056e-08
FBgn0265045	-0.630749	8.78512e-05
FBgn0265082	-0.600892	9.84846e-07
FBgn0265102	0.799863	1.76545e-22
FBgn0265180	-1.02982	0.00367244
FBgn0265184	0.995074	0.000142139
FBgn0265185	-0.952565	0.0052463
FBgn0265274	-1.09576	9.48064e-17
FBgn0265296	-7.4969	2.96195e-63
FBgn0265316	-0.873264	0.000135464
FBgn0265356	-0.789216	0.00501128
FBgn0265413	-1.23603	1.52566e-29
FBgn0265457	-3.75251	1.01633e-33
FBgn0265487	-1.21637	3.96546e-14
FBgn0265508	-1.42196	0.00218525
FBgn0265512	0.786031	4.75382e-22
FBgn0265548	-9.93278	2.76012e-05
FBgn0265623	0.657342	7.36847e-06
FBgn0265669	-1.72986	6.1748e-08
FBgn0265726	-1.16172	1.98619e-08
FBgn0265767	-2.20597	6.35129e-20
FBgn0265977	-0.752281	0.00297164
FBgn0265991	-0.726675	7.54575e-06
FBgn0266129	0.846103	0.000881262
FBgn0266347	1.83964	9.5209e-18
FBgn0266457	1.30458	4.17953e-06
FBgn0266758	-1.04701	2.06767e-08
FBgn0266958	0.675742	0.0303043
FBgn0267191	-1.23952	0.000616129
FBgn0267348	-0.620718	0.0001166
FBgn0267428	-1.60077	4.18036e-21
FBgn0267505	-1.79761	0.01372
FBgn0267506	-1.80078	0.0226986
FBgn0267507	-1.86231	0.0112109
FBgn0267508	-2.32266	0.0155239
FBgn0267511	-2.19475	1.91722e-13
FBgn0267515	-1.86709	1.0301e-40
FBgn0267516	-1.60373	0.00737281
FBgn0267519	-1.52799	6.48011e-36
FBgn0267520	-3.07673	0.0307314
FBgn0267585	0.982695	0.000347656
FBgn0267668	-0.911074	0.00986856
FBgn0267704	-2.48521	1.79679e-25
FBgn0267728	-0.70631	0.000695698
FBgn0267798	-2.18726	1.81202e-14
FBgn0267826	-0.991178	0.000735564
FBgn0267910	-1.09362	0.00159109
FBgn0278598	0.594003	0.0275302
FBgn0283471	-0.90351	1.88572e-08
FBgn0283494	1.14563	0.0069172
FBgn0283680	-0.598994	0.036145
FBgn0284256	-0.61319	1.61708e-18
FBgn0284408	-0.72918	3.81064e-07
FBgn0285955	-0.947376	2.88719e-10
FBgn0285991	-1.68951	1.33081e-30

## Sheet: spn-E_sim_down
genes that are down regulated by D. sim spnE as compared to mut
gene	log2FoldChange	padj
FBgn0000003	-0.601968	0.00525355
FBgn0000083	-0.608821	6.6594e-16
FBgn0000320	-0.880081	9.78948e-08
FBgn0000395	-1.11917	4.90996e-05
FBgn0000490	-0.729809	0.00951461
FBgn0000504	-0.978478	0.000693993
FBgn0000592	-1.7683	2.08121e-08
FBgn0000633	-1.69724	0.000261889
FBgn0000636	-1.71103	1.33185e-54
FBgn0000928	-1.06815	1.71026e-05
FBgn0001123	-0.636782	0.000332117
FBgn0001145	-0.970768	2.13185e-05
FBgn0001168	-0.66935	0.000510746
FBgn0001217	-0.757124	0.00119409
FBgn0001224	-1.4948	1.68476e-11
FBgn0001230	-1.00107	0.000169546
FBgn0001257	-0.669079	0.000234042
FBgn0001296	-0.649016	1.28486e-07
FBgn0002609	-1.45957	1.43564e-12
FBgn0002716	-1.95965	1.14847e-13
FBgn0002733	-1.58435	2.71063e-10
FBgn0002772	-0.59452	0.00825433
FBgn0002773	-0.975699	4.68056e-17
FBgn0002789	-0.979027	4.89206e-09
FBgn0002868	-1.86794	2.26523e-46
FBgn0003053	-0.637741	3.33981e-07
FBgn0003089	-1.39135	2.06707e-13
FBgn0003137	-1.16017	4.44976e-16
FBgn0003285	-0.652334	1.691e-08
FBgn0003301	-0.816192	1.68633e-06
FBgn0003308	-0.993451	4.12166e-07
FBgn0003328	-1.16689	2.26705e-22
FBgn0003366	-1.18529	2.03595e-23
FBgn0003388	-1.68906	2.87438e-06
FBgn0003731	-0.765187	2.39676e-06
FBgn0003867	-0.593148	0.0275302
FBgn0003888	-0.985909	2.3933e-15
FBgn0003916	-0.708989	0.0014352
FBgn0003996	-2.337	1.52391e-12
FBgn0003997	-0.624339	0.00228978
FBgn0004117	-0.826601	3.59267e-08
FBgn0004133	-0.809977	8.24138e-13
FBgn0004169	-0.748051	3.79109e-06
FBgn0004183	-0.991941	3.45506e-06
FBgn0004185	-0.715351	0.0280299
FBgn0004186	-0.747922	0.0186145
FBgn0004191	-0.718856	0.000821717
FBgn0004456	-0.734651	4.25431e-08
FBgn0004512	-1.12955	0.00315661
FBgn0004852	-0.824208	0.00105387
FBgn0004858	-0.613082	0.00526988
FBgn0004870	-1.70285	3.18602e-15
FBgn0004893	-0.632445	0.000296223
FBgn0004919	-1.08336	0.000247392
FBgn0005612	-0.790257	7.62856e-08
FBgn0005631	-0.699735	0.00837804
FBgn0005666	-0.585728	7.04456e-05
FBgn0005771	-0.885842	9.78948e-08
FBgn0010038	-1.17032	0.00502758
FBgn0010039	-1.13868	6.38684e-15
FBgn0010052	-1.55161	2.94417e-08
FBgn0010225	-0.719568	3.32447e-05
FBgn0010228	-0.866755	4.29777e-18
FBgn0010241	-10.1762	3.38077e-06
FBgn0010246	-1.09438	5.34955e-36
FBgn0010263	-0.728012	2.72214e-05
FBgn0010383	-0.744687	1.00404e-08
FBgn0010388	-1.14684	0.0163934
FBgn0010389	-0.722482	0.00226825
FBgn0010395	-1.55127	1.83366e-19
FBgn0010424	-1.0166	0.000727509
FBgn0010434	-0.743363	3.77405e-25
FBgn0010435	-0.58988	0.00151371
FBgn0010482	-1.0433	2.68144e-05
FBgn0011274	-0.916919	2.30407e-05
FBgn0011591	-0.754551	1.02591e-06
FBgn0011676	-2.42249	1.18355e-11
FBgn0011695	-3.29149	1.21581e-94
FBgn0011706	-2.72708	3.43904e-10
FBgn0011828	-1.38404	1.24861e-05
FBgn0012037	-0.91371	4.61673e-07
FBgn0013272	-0.765826	4.17277e-08
FBgn0013275	-3.08679	5.74325e-82
FBgn0013276	-2.99185	2.10548e-47
FBgn0013277	-2.87248	4.27856e-33
FBgn0013278	-3.01897	7.3015e-44
FBgn0013279	-2.96356	7.00264e-31
FBgn0013469	-1.04107	0.00274308
FBgn0013680	-1.43051	0.0200954
FBgn0013813	-2.29191	3.43381e-49
FBgn0013953	-0.625889	5.53975e-10
FBgn0013954	-1.05865	4.03378e-19
FBgn0014073	-0.86774	1.13767e-08
FBgn0014076	-0.790237	4.46976e-08
FBgn0014380	-0.765503	7.91928e-05
FBgn0014469	-0.845995	6.18855e-15
FBgn0014863	-0.764769	0.000650313
FBgn0015033	-1.61347	7.25401e-13
FBgn0015037	-3.35233	2.61059e-50
FBgn0015039	-1.06376	5.78468e-13
FBgn0015399	-2.11808	1.00261e-75
FBgn0015569	-1.23072	1.89739e-21
FBgn0015575	-1.03107	1.12961e-05
FBgn0015576	-0.712317	0.0190464
FBgn0015773	-0.9243	0.00155899
FBgn0015774	-0.936074	0.00177806
FBgn0015777	-1.14614	5.248e-13
FBgn0015872	-0.753189	0.000704405
FBgn0016053	-0.593432	2.48811e-06
FBgn0016075	-1.08094	6.16551e-10
FBgn0016080	-0.966802	7.73704e-05
FBgn0016684	-1.14736	0.00923686
FBgn0017482	-0.978321	2.9839e-06
FBgn0020257	-0.887544	0.00744791
FBgn0020294	-1.42348	1.14671e-18
FBgn0020299	-0.616155	0.0126894
FBgn0020414	-0.879112	2.20813e-07
FBgn0020415	-0.840863	1.99255e-13
FBgn0020521	-1.28619	2.6432e-05
FBgn0020762	-1.16751	1.70316e-14
FBgn0022160	-0.941736	1.0836e-06
FBgn0022774	-0.846157	7.20783e-13
FBgn0022984	-0.72358	2.83484e-14
FBgn0022986	-0.910828	9.38983e-19
FBgn0023023	-0.684732	0.00693546
FBgn0023076	-0.624417	0.0414573
FBgn0023095	-0.640632	8.43223e-10
FBgn0023479	-1.71058	8.90647e-08
FBgn0023520	-1.37347	6.87073e-26
FBgn0023549	-0.786146	4.6402e-08
FBgn0024189	-8.66403	0.00030188
FBgn0024234	-0.741346	1.38756e-05
FBgn0024321	-0.631686	0.0055307
FBgn0024989	-0.720815	0.027651
FBgn0025111	-1.05192	0.000486443
FBgn0025391	-1.09898	0.00011837
FBgn0025631	-1.02622	8.92551e-12
FBgn0025680	-1.01819	2.19142e-10
FBgn0026061	-0.85486	2.40075e-13
FBgn0026079	-0.76247	6.18533e-19
FBgn0026160	-0.594487	0.0296587
FBgn0026319	-0.947107	2.21653e-06
FBgn0026562	-0.818515	8.49589e-06
FBgn0027106	-1.26234	1.90119e-15
FBgn0027341	-3.88007	4.44997e-69
FBgn0027364	-1.40818	3.7436e-23
FBgn0027556	-1.6499	0.00151371
FBgn0027560	-1.05529	0.000417391
FBgn0027585	-0.928785	7.32078e-07
FBgn0027586	-0.72894	0.00531769
FBgn0027596	-1.13008	6.02073e-20
FBgn0027601	-1.32127	1.72802e-34
FBgn0027843	-1.47152	4.33651e-22
FBgn0028341	-1.19848	1.50479e-12
FBgn0028369	-0.90853	4.1304e-05
FBgn0028394	-0.665046	8.21303e-10
FBgn0028527	-0.678166	1.44826e-05
FBgn0028572	-0.739199	1.53361e-07
FBgn0028622	-0.719726	1.26835e-05
FBgn0028886	-1.07729	6.29774e-12
FBgn0028956	-0.666746	1.54642e-05
FBgn0028988	-1.13368	0.000273027
FBgn0029082	-5.68065	3.27033e-27
FBgn0029148	-0.602534	7.34192e-11
FBgn0029167	-0.92486	0.00294474
FBgn0029507	-1.40019	4.80481e-07
FBgn0029608	-1.58744	4.7813e-07
FBgn0029723	-1.75928	2.3347e-23
FBgn0029771	-0.959244	0.000234496
FBgn0029843	-2.39776	2.52597e-28
FBgn0029932	-1.16875	0.00269577
FBgn0029939	-1.08477	5.13267e-11
FBgn0029966	-0.658392	0.000257663
FBgn0030017	-0.933652	0.00822002
FBgn0030040	-2.31846	2.73484e-119
FBgn0030091	-0.632612	1.85121e-16
FBgn0030218	-0.611948	0.00100558
FBgn0030234	-1.69341	2.8751e-06
FBgn0030237	-1.41887	0.000114011
FBgn0030266	-0.638917	0.00248454
FBgn0030300	-1.7623	1.84452e-13
FBgn0030309	-1.25795	2.21725e-13
FBgn0030331	-0.617892	0.00296283
FBgn0030349	-0.82431	1.18657e-20
FBgn0030360	-0.753097	0.0428364
FBgn0030438	-1.62151	4.58768e-20
FBgn0030479	-0.935275	8.11614e-14
FBgn0030485	-1.00243	3.05347e-05
FBgn0030594	-1.74155	0.000204834
FBgn0030596	-0.861877	5.10494e-13
FBgn0030600	-6.29712	2.88961e-181
FBgn0030662	-0.823169	4.20121e-06
FBgn0030796	-0.691215	0.00672288
FBgn0030816	-0.978619	4.62889e-21
FBgn0030839	-0.664756	2.8724e-06
FBgn0030884	-0.916204	4.78431e-09
FBgn0030899	-2.10556	1.91142e-05
FBgn0030955	-1.32177	3.33423e-32
FBgn0030976	-0.705924	0.00739526
FBgn0030999	-1.75966	0.0330736
FBgn0031220	-1.93564	1.3909e-17
FBgn0031275	-2.14439	5.77035e-09
FBgn0031327	-1.36223	1.74603e-05
FBgn0031343	-1.45436	7.47469e-05
FBgn0031414	-3.15018	9.32187e-22
FBgn0031571	-0.783829	1.26463e-06
FBgn0031628	-0.691365	0.000985397
FBgn0031717	-0.946214	1.40592e-08
FBgn0031756	-0.831771	7.42552e-08
FBgn0031777	-0.63246	0.00103807
FBgn0031816	-0.80483	2.87827e-05
FBgn0031888	-3.20052	1.13669e-12
FBgn0031894	-0.615915	5.48977e-08
FBgn0031907	-2.71513	1.5184e-16
FBgn0031908	-1.02789	0.000262751
FBgn0031913	-1.21036	1.62198e-21
FBgn0031961	-1.05787	1.28338e-06
FBgn0031974	-1.09834	3.48986e-20
FBgn0031975	-0.919175	8.09586e-15
FBgn0032006	-0.616677	2.63567e-08
FBgn0032022	-1.29387	9.40781e-07
FBgn0032025	-1.17991	6.62413e-05
FBgn0032075	-1.16794	0.000219502
FBgn0032126	-1.15489	2.8563e-22
FBgn0032129	-0.687481	0.0348108
FBgn0032140	-1.22219	6.80693e-11
FBgn0032149	-0.594357	0.000367658
FBgn0032156	-0.857045	2.19582e-07
FBgn0032167	-1.41873	8.10078e-17
FBgn0032187	-1.07541	8.26928e-05
FBgn0032211	-1.71333	2.21076e-05
FBgn0032218	-0.737676	1.02286e-05
FBgn0032253	-1.05833	0.00157626
FBgn0032264	-1.15708	8.10078e-17
FBgn0032297	-1.16664	1.83641e-08
FBgn0032311	-1.0846	2.03465e-08
FBgn0032405	-2.11264	1.93473e-10
FBgn0032422	-0.636093	2.17636e-06
FBgn0032470	-6.24342	4.12568e-18
FBgn0032524	-0.76452	4.16258e-07
FBgn0032666	-0.962045	1.07516e-06
FBgn0032669	-3.50847	2.80082e-12
FBgn0032670	-1.78402	2.83258e-07
FBgn0032683	-0.775192	9.58995e-05
FBgn0032684	-1.66779	1.44359e-31
FBgn0032694	-0.913015	1.22784e-19
FBgn0032713	-0.738763	9.85264e-06
FBgn0032787	-1.02926	5.23194e-12
FBgn0032891	-1.89632	0.000128448
FBgn0032897	-1.07025	1.05992e-36
FBgn0032899	-1.01244	4.2383e-06
FBgn0032946	-1.29773	2.07265e-09
FBgn0033093	-0.850102	0.0155384
FBgn0033108	-8.71524	1.02696e-11
FBgn0033128	-1.1399	9.1863e-06
FBgn0033132	-1.11523	0.000112503
FBgn0033134	-2.28742	1.79244e-19
FBgn0033153	-0.838495	6.25291e-09
FBgn0033159	-1.20492	0.00043588
FBgn0033188	-1.93844	7.69781e-35
FBgn0033214	-1.59385	1.00018e-16
FBgn0033274	-0.817294	0.00794203
FBgn0033302	-1.24031	0.000420273
FBgn0033369	-6.01636	1.68294e-09
FBgn0033387	-2.71773	4.64076e-26
FBgn0033388	-5.67721	6.98851e-118
FBgn0033395	-2.89439	0
FBgn0033438	-1.44406	8.67487e-26
FBgn0033446	-0.81652	0.00043588
FBgn0033483	-1.05914	4.73417e-05
FBgn0033494	-1.91423	3.64458e-26
FBgn0033540	-0.609598	2.19983e-09
FBgn0033654	-0.709529	0.00274149
FBgn0033782	-1.71475	2.9672e-07
FBgn0033787	-1.42559	1.55704e-15
FBgn0033810	-0.925117	1.05238e-07
FBgn0033817	-1.81405	1.64956e-10
FBgn0033855	-4.45388	1.27065e-08
FBgn0033926	-1.9382	2.16213e-183
FBgn0033927	-2.10274	1.75853e-104
FBgn0034005	-1.19014	0.00206446
FBgn0034075	-0.764163	4.60593e-05
FBgn0034085	-0.794076	0.0169856
FBgn0034142	-0.601584	0.000453954
FBgn0034143	-0.775055	3.5561e-11
FBgn0034194	-0.76536	3.16529e-08
FBgn0034264	-5.91421	1.4668e-51
FBgn0034275	-0.848514	0.00445243
FBgn0034312	-1.21942	1.03353e-12
FBgn0034406	-2.04444	3.97686e-82
FBgn0034438	-1.25262	2.15287e-10
FBgn0034439	-2.01709	8.34919e-11
FBgn0034443	-0.602482	3.23428e-06
FBgn0034493	-2.22031	2.57073e-31
FBgn0034500	-0.716987	1.35029e-10
FBgn0034501	-0.873512	7.41163e-20
FBgn0034512	-1.59313	1.68115e-07
FBgn0034602	-0.983628	3.23622e-08
FBgn0034638	-0.892436	3.87054e-06
FBgn0034639	-1.64748	4.59302e-07
FBgn0034659	-8.2434	8.79769e-19
FBgn0034709	-0.812799	3.93815e-11
FBgn0034761	-1.12902	1.30766e-10
FBgn0034861	-1.56207	1.04322e-07
FBgn0035049	-1.50853	4.12937e-06
FBgn0035131	-0.945145	0.00854991
FBgn0035160	-0.678591	4.71409e-07
FBgn0035262	-0.916016	0.000612885
FBgn0035308	-0.603463	0.000216225
FBgn0035542	-0.672628	1.40592e-08
FBgn0035574	-0.694668	0.000170487
FBgn0035656	-1.08244	0.0039295
FBgn0035695	-0.747015	0.00180669
FBgn0035710	-0.824225	7.56547e-15
FBgn0035767	-0.779391	3.03312e-05
FBgn0035770	-0.865117	7.30323e-14
FBgn0035844	-0.898249	0.00282054
FBgn0035917	-0.883194	3.73111e-05
FBgn0035975	-0.928936	0.00164104
FBgn0035976	-0.948054	0.00367244
FBgn0036091	-2.08845	3.61969e-14
FBgn0036101	-0.86918	0.00842813
FBgn0036155	-0.63867	6.93741e-06
FBgn0036205	-0.750945	2.52808e-05
FBgn0036288	-1.37239	1.4295e-05
FBgn0036381	-1.46222	3.86754e-11
FBgn0036382	-0.619898	0.0312979
FBgn0036454	-1.11372	6.23367e-07
FBgn0036640	-0.650274	1.6407e-10
FBgn0036714	-0.825546	8.75385e-14
FBgn0036732	-0.640372	1.01519e-05
FBgn0036734	-0.659402	2.0348e-14
FBgn0036752	-0.783296	5.61598e-11
FBgn0036756	-1.6212	1.47722e-17
FBgn0036926	-0.780104	0.00557571
FBgn0036945	-1.67586	0.000193491
FBgn0037012	-0.843403	2.93013e-06
FBgn0037166	-1.59857	6.78137e-07
FBgn0037186	-1.26189	0.00119045
FBgn0037290	-0.889577	0.0148272
FBgn0037447	-0.89525	0.0012897
FBgn0037519	-0.960868	0.00275435
FBgn0037520	-1.07269	0.000398962
FBgn0037521	-1.26535	2.50565e-05
FBgn0037525	-0.676278	3.55165e-08
FBgn0037548	-1.31921	2.83148e-17
FBgn0037577	-1.38555	2.94077e-07
FBgn0037730	-2.06432	0.00165283
FBgn0037796	-0.979657	0.000275402
FBgn0037836	-2.38327	2.73261e-22
FBgn0037898	-0.638137	0.0083272
FBgn0037934	-1.39741	6.98997e-18
FBgn0037936	-1.56585	1.14871e-16
FBgn0037956	-0.925615	1.65969e-08
FBgn0037989	-0.847604	1.33059e-05
FBgn0038088	-2.10863	2.0604e-28
FBgn0038207	-1.26696	2.8516e-05
FBgn0038243	-0.620021	6.46886e-08
FBgn0038260	-1.22811	1.39437e-12
FBgn0038294	-0.755216	9.18523e-07
FBgn0038321	-0.698167	1.44889e-05
FBgn0038460	-0.653558	0.00020989
FBgn0038465	-0.908419	9.29873e-32
FBgn0038610	-0.692654	1.29077e-05
FBgn0038681	-3.26648	9.30892e-65
FBgn0038682	-0.897498	0.000369192
FBgn0038720	-1.30181	1.40236e-12
FBgn0038774	-1.2812	3.64934e-05
FBgn0038799	-9.93713	3.77059e-15
FBgn0038842	-0.875423	2.88909e-11
FBgn0038881	-0.759788	1.0836e-06
FBgn0038938	-1.78658	0.0004831
FBgn0038981	-1.05024	2.86347e-11
FBgn0038986	-4.84203	2.66487e-98
FBgn0039039	-7.67581	4.81911e-09
FBgn0039075	-1.01437	8.95971e-05
FBgn0039084	-1.22507	5.69872e-05
FBgn0039114	-1.29336	4.36825e-16
FBgn0039155	-1.31019	5.65268e-22
FBgn0039266	-0.669443	8.24232e-07
FBgn0039312	-2.14068	1.64907e-06
FBgn0039313	-2.01788	2.67707e-13
FBgn0039328	-1.33281	6.65555e-05
FBgn0039419	-0.935548	4.8719e-08
FBgn0039486	-1.26283	7.36847e-06
FBgn0039529	-1.1226	2.1755e-09
FBgn0039620	-0.67551	0.0467318
FBgn0039678	-0.767332	0.00508885
FBgn0039738	-0.601238	0.000181803
FBgn0039748	-0.931974	0.000402814
FBgn0039756	-0.888377	0.00129099
FBgn0039776	-1.29231	1.19888e-24
FBgn0039809	-1.00748	5.7322e-05
FBgn0039827	-1.54025	2.67481e-10
FBgn0039836	-1.18473	3.43093e-08
FBgn0039872	-1.49648	0.00822169
FBgn0039883	-1.19502	0.00406592
FBgn0039925	-1.40045	7.68486e-06
FBgn0040038	-5.51187	1.04047e-30
FBgn0040089	-0.732607	0.000373645
FBgn0040299	-3.1716	1.46054e-08
FBgn0040351	-3.16301	3.56304e-14
FBgn0040364	-1.73077	4.73745e-25
FBgn0040370	-1.44523	2.62604e-10
FBgn0040398	-1.27015	1.94503e-07
FBgn0040491	-0.735306	0.000790215
FBgn0040551	-1.0075	0.000803023
FBgn0040609	-2.0946	3.4921e-15
FBgn0040765	-1.25212	6.22896e-11
FBgn0040823	-0.777448	1.96096e-07
FBgn0040827	-1.63953	0.000520328
FBgn0040832	-0.646114	0.0426877
FBgn0040850	-1.32138	7.75946e-12
FBgn0041180	-1.30854	7.30975e-33
FBgn0041182	-1.46565	0.000199529
FBgn0041184	-1.39161	1.62772e-18
FBgn0041721	-1.10131	0.0313851
FBgn0042094	-0.585224	1.34439e-07
FBgn0043841	-0.624185	6.30146e-08
FBgn0044047	-1.20727	1.21842e-10
FBgn0044510	-0.866653	1.74455e-11
FBgn0045064	-1.07029	8.29803e-24
FBgn0045479	-4.62446	9.83614e-14
FBgn0046887	-0.819955	0.0206875
FBgn0050089	-1.32828	4.21131e-09
FBgn0050104	-1.41224	1.42035e-20
FBgn0050115	-1.1836	1.51107e-22
FBgn0050197	-1.49861	7.27477e-12
FBgn0050345	-3.30831	1.77155e-211
FBgn0050401	-1.91816	5.169e-05
FBgn0050418	-0.66119	0.0417395
FBgn0050428	-1.60816	1.36968e-19
FBgn0051004	-3.63387	1.67965e-26
FBgn0051029	-2.0001	4.8453e-24
FBgn0051053	-0.757418	8.20782e-06
FBgn0051116	-0.95585	5.52669e-08
FBgn0051279	-0.881361	0.00514812
FBgn0051313	-2.06681	6.17594e-13
FBgn0051324	-1.35265	5.07829e-19
FBgn0051354	-3.24734	1.11938e-39
FBgn0051514	-1.05925	0.00118756
FBgn0051525	-0.615173	0.0421964
FBgn0051617	-0.755518	4.53855e-11
FBgn0051661	-0.659664	0.000414985
FBgn0051781	-1.36095	1.12608e-06
FBgn0051807	-0.876914	0.00312257
FBgn0051869	-0.645657	0.001482
FBgn0051973	-0.94812	0.00154763
FBgn0052091	-1.31955	1.16849e-23
FBgn0052099	-0.639979	1.09502e-05
FBgn0052195	-0.68925	0.000698887
FBgn0052280	-0.641952	0.0231673
FBgn0052311	-0.900185	1.67009e-06
FBgn0052364	-1.27713	2.22159e-11
FBgn0052369	-0.724465	0.000390708
FBgn0052448	-0.634691	0.0284787
FBgn0052476	-1.40893	1.21805e-05
FBgn0052625	-0.713095	7.28462e-09
FBgn0052687	-0.993622	1.6569e-12
FBgn0052702	-0.917424	1.0008e-09
FBgn0052773	-1.36701	1.4254e-06
FBgn0052816	-0.841435	4.51511e-09
FBgn0052850	-0.64797	3.23031e-09
FBgn0053080	-1.01319	2.63596e-10
FBgn0053099	-1.01868	1.77234e-05
FBgn0053196	-0.770396	0.0194187
FBgn0053207	-2.28268	2.63293e-21
FBgn0053508	-7.23722	6.92572e-20
FBgn0053519	-0.706684	0.0308647
FBgn0053810	-0.761604	1.27065e-08
FBgn0053813	-0.713484	5.2112e-14
FBgn0053816	-0.689018	1.90666e-13
FBgn0053819	-0.782335	8.04879e-14
FBgn0053822	-0.818885	5.73853e-17
FBgn0053825	-0.887852	2.75231e-13
FBgn0053828	-0.831502	2.11855e-18
FBgn0053831	-0.901383	8.61858e-20
FBgn0053855	-1.0306	8.28502e-13
FBgn0053858	-0.892228	5.40276e-12
FBgn0053861	-0.777876	3.21909e-09
FBgn0053868	-1.28788	7.77206e-16
FBgn0053926	-0.895421	0.00452122
FBgn0058178	-0.744758	8.07423e-05
FBgn0058469	-1.08367	0.000976675
FBgn0060296	-0.729064	7.69394e-08
FBgn0062978	-0.69339	0.0103903
FBgn0063497	-0.970276	4.31031e-05
FBgn0063499	-2.71123	3.21211e-79
FBgn0065046	-0.625541	0.00436696
FBgn0065047	-0.674709	0.000122662
FBgn0065048	-0.708446	2.54658e-05
FBgn0065055	-1.37124	3.1977e-13
FBgn0065098	-0.607622	0.00301473
FBgn0069923	-0.655202	0.0140118
FBgn0069938	-4.82515	1.38549e-16
FBgn0082925	-0.970136	0.00122884
FBgn0082947	-2.35176	1.20668e-18
FBgn0082958	-0.80972	0.00890087
FBgn0082959	-0.672033	0.0381531
FBgn0082966	-0.670871	0.0026443
FBgn0082971	-0.711886	0.00234894
FBgn0082974	-0.990549	0.000125768
FBgn0082980	-0.874063	0.00387576
FBgn0082981	-1.11689	1.60991e-07
FBgn0083001	-0.734623	0.00691989
FBgn0083003	-1.44052	0.0066117
FBgn0083005	-0.898161	0.000837098
FBgn0083007	-0.606261	0.0118444
FBgn0083010	-0.892031	5.6943e-06
FBgn0083011	-0.66039	0.00296313
FBgn0083039	-0.711468	0.0020715
FBgn0083040	-0.824903	0.011137
FBgn0083041	-0.695506	0.00200683
FBgn0083042	-1.06248	2.57443e-06
FBgn0083048	-0.756667	8.40459e-05
FBgn0083049	-1.09013	3.78452e-05
FBgn0083050	-0.858056	7.99755e-08
FBgn0083940	-1.48844	5.15226e-19
FBgn0083949	-8.96075	2.11978e-14
FBgn0085279	-0.665829	0.000278623
FBgn0085354	-0.858198	4.85184e-05
FBgn0085376	-0.944372	3.53464e-15
FBgn0085382	-5.81805	1.16655e-42
FBgn0085383	-10.5021	5.03808e-17
FBgn0085407	-1.86231	1.52713e-07
FBgn0085410	-1.21899	0.00110818
FBgn0085412	-0.637806	6.68894e-06
FBgn0085413	-2.31299	4.28606e-10
FBgn0085638	-0.716886	2.90319e-11
FBgn0085732	-2.38058	3.54204e-136
FBgn0085753	-1.57112	1.03414e-37
FBgn0085771	-2.47951	4.4933e-15
FBgn0085810	-0.892954	1.24617e-11
FBgn0085813	-3.67608	1.14514e-05
FBgn0085819	-2.46789	1.10036e-15
FBgn0086365	-0.861849	2.84438e-05
FBgn0086408	-0.951468	1.19117e-08
FBgn0086447	-0.754189	5.27924e-08
FBgn0086450	-1.59059	2.19133e-13
FBgn0086600	-0.956154	0.000619944
FBgn0086602	-0.604866	0.0170847
FBgn0086658	-0.939206	0.00153881
FBgn0086659	-1.21502	5.77408e-10
FBgn0086661	-0.722875	0.0260296
FBgn0086665	-0.68875	0.000158961
FBgn0086666	-0.674396	0.0250053
FBgn0086667	-1.15307	3.2695e-08
FBgn0086669	-0.774785	0.000843735
FBgn0086671	-1.03275	1.40592e-08
FBgn0086698	-1.07799	6.1032e-19
FBgn0086708	-0.850631	0.000748132
FBgn0086758	-1.3351	0.00024672
FBgn0086917	-6.2889	0.000226898
FBgn0087012	-3.97648	3.52007e-29
FBgn0250757	-2.26848	0.00419331
FBgn0250835	-3.25796	2.69809e-47
FBgn0250871	-1.32164	3.47754e-10
FBgn0259163	-0.611073	0.000281414
FBgn0259173	-1.2827	1.28481e-06
FBgn0259209	-0.926906	7.3618e-07
FBgn0259229	-7.51729	3.77068e-10
FBgn0259244	-2.62185	8.68841e-13
FBgn0259736	-1.51914	6.42124e-11
FBgn0259878	-1.06244	4.12204e-22
FBgn0259977	-0.843352	0.00357944
FBgn0259993	-0.827165	9.18523e-07
FBgn0260004	-0.841703	0.000756177
FBgn0260400	-0.747008	0.019738
FBgn0260660	-0.715606	1.4995e-05
FBgn0260768	-0.871616	6.06742e-05
FBgn0260942	-0.611417	5.79798e-06
FBgn0260964	-1.39046	4.11117e-08
FBgn0261113	-0.955552	9.39341e-15
FBgn0261258	-0.728215	5.99666e-07
FBgn0261504	-0.606044	0.00500482
FBgn0261505	-1.70812	6.14061e-62
FBgn0261555	-1.24392	1.33748e-18
FBgn0261563	-0.808719	5.88803e-08
FBgn0261612	-5.11089	4.09006e-32
FBgn0261639	-0.884022	1.32146e-13
FBgn0261640	-0.944622	1.05602e-18
FBgn0261788	-1.2915	1.02639e-05
FBgn0261799	-1.30672	9.82242e-05
FBgn0261801	-0.881734	0.000900997
FBgn0261822	-0.74646	8.03201e-07
FBgn0262003	-2.26596	1.99451e-11
FBgn0262004	-1.93278	2.214e-20
FBgn0262104	-0.798762	0.00624696
FBgn0262123	-2.79043	1.0507e-107
FBgn0262160	-0.59568	0.000239898
FBgn0262508	-0.79925	1.24061e-05
FBgn0262509	-0.720825	0.00588727
FBgn0262608	-0.895189	8.28502e-13
FBgn0262686	-1.67056	4.23032e-05
FBgn0262867	-0.984705	0.00299647
FBgn0263018	-1.00557	1.94597e-07
FBgn0263019	-1.12412	1.0699e-06
FBgn0263316	-1.07077	1.31548e-10
FBgn0263397	-0.800543	0.00406592
FBgn0263459	-0.919519	0.000880984
FBgn0263468	-0.829669	1.15221e-05
FBgn0263481	-0.722538	0.0279502
FBgn0263489	-0.962879	0.0029119
FBgn0263492	-1.04779	0.00180669
FBgn0263510	-0.779012	1.7694e-12
FBgn0263705	-0.719454	8.45606e-05
FBgn0263772	-0.780388	9.26825e-07
FBgn0263873	-1.02785	7.15292e-08
FBgn0263973	-1.00112	8.14873e-06
FBgn0263995	-0.632027	0.0238547
FBgn0264089	-0.935751	1.25549e-07
FBgn0264273	-0.640906	0.0123227
FBgn0264385	-0.820121	4.56384e-08
FBgn0264439	-0.683018	0.000562312
FBgn0264489	-0.903301	0.00263064
FBgn0264490	-0.77829	1.54834e-06
FBgn0264502	-0.626348	0.0256593
FBgn0264542	-0.764215	2.98829e-10
FBgn0264695	-0.699241	1.55443e-07
FBgn0264834	-1.6751	3.56148e-08
FBgn0264894	-1.12368	1.13196e-12
FBgn0264975	-0.802231	2.3649e-15
FBgn0265002	-2.7196	1.32056e-08
FBgn0265045	-0.630749	8.78512e-05
FBgn0265082	-0.600892	9.84846e-07
FBgn0265180	-1.02982	0.00367244
FBgn0265185	-0.952565	0.0052463
FBgn0265274	-1.09576	9.48064e-17
FBgn0265296	-7.4969	2.96195e-63
FBgn0265316	-0.873264	0.000135464
FBgn0265356	-0.789216	0.00501128
FBgn0265413	-1.23603	1.52566e-29
FBgn0265457	-3.75251	1.01633e-33
FBgn0265487	-1.21637	3.96546e-14
FBgn0265508	-1.42196	0.00218525
FBgn0265548	-9.93278	2.76012e-05
FBgn0265669	-1.72986	6.1748e-08
FBgn0265726	-1.16172	1.98619e-08
FBgn0265767	-2.20597	6.35129e-20
FBgn0265977	-0.752281	0.00297164
FBgn0265991	-0.726675	7.54575e-06
FBgn0266758	-1.04701	2.06767e-08
FBgn0267191	-1.23952	0.000616129
FBgn0267348	-0.620718	0.0001166
FBgn0267428	-1.60077	4.18036e-21
FBgn0267505	-1.79761	0.01372
FBgn0267506	-1.80078	0.0226986
FBgn0267507	-1.86231	0.0112109
FBgn0267508	-2.32266	0.0155239
FBgn0267511	-2.19475	1.91722e-13
FBgn0267515	-1.86709	1.0301e-40
FBgn0267516	-1.60373	0.00737281
FBgn0267519	-1.52799	6.48011e-36
FBgn0267520	-3.07673	0.0307314
FBgn0267668	-0.911074	0.00986856
FBgn0267704	-2.48521	1.79679e-25
FBgn0267728	-0.70631	0.000695698
FBgn0267798	-2.18726	1.81202e-14
FBgn0267826	-0.991178	0.000735564
FBgn0267910	-1.09362	0.00159109
FBgn0283471	-0.90351	1.88572e-08
FBgn0283680	-0.598994	0.036145
FBgn0284256	-0.61319	1.61708e-18
FBgn0284408	-0.72918	3.81064e-07
FBgn0285955	-0.947376	2.88719e-10
FBgn0285991	-1.68951	1.33081e-30

## Sheet: armi_mel_all
genes that are differentially regulated by D. mel armi as compared to mut
gene	log2FoldChange	padj
FBgn0000044	-0.689836	8.00222e-07
FBgn0000139	-2.34951	9.69018e-73
FBgn0000180	-1.56032	0.00222611
FBgn0000246	-0.612367	0.0180767
FBgn0000299	-1.4842	6.36075e-27
FBgn0000320	-1.09954	7.35021e-12
FBgn0000394	0.637765	0.0164161
FBgn0000635	-0.698901	0.0019565
FBgn0000636	-1.33196	9.238e-18
FBgn0000826	0.71477	1.22361e-06
FBgn0001123	-1.01194	0.0188979
FBgn0001145	-0.874192	0.00114293
FBgn0001168	-1.23951	3.96279e-08
FBgn0001225	0.74583	8.8921e-09
FBgn0001297	-0.841621	5.05261e-12
FBgn0002609	-1.25201	2.39174e-05
FBgn0002773	-0.833086	2.36781e-06
FBgn0002868	-2.00474	2.02918e-33
FBgn0003053	-0.715258	5.31467e-05
FBgn0003089	-1.35191	0.000316324
FBgn0003090	-1.41261	0.000524981
FBgn0003137	-0.829362	0.0047131
FBgn0003285	-3.71734	3.35478e-29
FBgn0003328	-1.26551	6.44865e-17
FBgn0003366	-1.3615	1.49624e-11
FBgn0003480	0.58987	0.0157336
FBgn0003567	0.597111	2.77466e-07
FBgn0003731	-1.05255	3.04844e-07
FBgn0003888	-0.864906	4.24765e-08
FBgn0003890	-1.06196	3.06556e-07
FBgn0003931	-1.16904	0.000313589
FBgn0003996	5.01013	3.32278e-94
FBgn0003997	-1.46365	1.72875e-25
FBgn0004003	-0.96526	0.00279613
FBgn0004117	-0.747496	0.0420241
FBgn0004133	-0.646756	0.000530109
FBgn0004456	-0.736352	0.000144083
FBgn0004569	-1.07653	4.95859e-05
FBgn0004859	-0.640629	0.049268
FBgn0005612	-1.16485	2.87127e-07
FBgn0005666	-1.12247	0.000475804
FBgn0005771	-0.95932	1.56827e-05
FBgn0010019	-0.802238	0.0009492
FBgn0010194	0.823166	2.72341e-10
FBgn0010228	-0.902076	2.61252e-18
FBgn0010246	-0.827975	4.46567e-08
FBgn0010388	-1.52828	3.09436e-11
FBgn0010424	-0.950193	3.47418e-05
FBgn0010651	-1.17678	2.23577e-07
FBgn0011591	-0.623948	0.0326867
FBgn0011642	0.799238	1.78468e-09
FBgn0011695	-3.97869	1.84387e-23
FBgn0011761	0.706206	9.14696e-09
FBgn0011828	-0.869843	0.0398467
FBgn0012037	-1.04682	0.00307818
FBgn0013275	-1.31382	1.80796e-17
FBgn0013276	-1.25629	1.90781e-10
FBgn0013277	-1.91445	2.11314e-10
FBgn0013278	-1.90905	6.01969e-08
FBgn0013279	-2.42789	2.5391e-13
FBgn0013469	-1.48417	3.32228e-05
FBgn0013953	-0.679751	0.000600843
FBgn0014022	-1.47047	2.67771e-28
FBgn0014076	-0.617745	0.00681165
FBgn0014141	-0.684528	6.19741e-12
FBgn0014380	-0.778848	0.0357797
FBgn0014396	-0.638883	3.27198e-05
FBgn0014466	0.716503	0.000603828
FBgn0015399	-0.805059	2.06299e-05
FBgn0015558	-1.13012	0.0172018
FBgn0015568	0.889579	8.05401e-07
FBgn0015609	-2.49935	4.26758e-17
FBgn0015714	1.17013	0.00185153
FBgn0015872	-1.00193	3.59021e-05
FBgn0016075	-1.55957	5.27933e-22
FBgn0016076	-0.794364	5.70531e-06
FBgn0016080	-1.67746	3.47945e-07
FBgn0016797	-0.659411	9.49626e-05
FBgn0017448	2.78861	1.08897e-24
FBgn0020257	-1.122	1.81831e-05
FBgn0020415	2.02726	2.03954e-14
FBgn0020762	-1.78785	3.45888e-19
FBgn0022160	-0.661967	0.000560205
FBgn0022355	-0.606328	0.0209565
FBgn0022702	1.52132	1.67708e-21
FBgn0022774	-0.64051	0.000222446
FBgn0022986	-1.05093	1.67708e-21
FBgn0023001	-1.96124	3.52821e-19
FBgn0023479	-2.44735	1.99253e-15
FBgn0023520	-1.54326	7.53196e-13
FBgn0023549	-1.46264	1.06096e-17
FBgn0024234	-0.588611	0.0398983
FBgn0024289	-0.965137	0.0102719
FBgn0024321	-1.41736	2.17587e-09
FBgn0024366	-1.12129	3.83958e-06
FBgn0024732	-0.595364	0.000450004
FBgn0024754	0.698884	0.00253539
FBgn0024804	0.616245	6.49853e-06
FBgn0024912	0.803241	0.0112494
FBgn0025391	-2.54538	2.73564e-08
FBgn0025456	-0.664915	0.0344884
FBgn0025631	-0.830155	0.0263486
FBgn0025726	0.591667	0.0428832
FBgn0025739	0.971487	7.19043e-11
FBgn0026061	-0.886687	6.03451e-09
FBgn0026315	1.572	4.84548e-08
FBgn0026319	-0.974845	0.00406764
FBgn0026323	0.637003	4.58172e-09
FBgn0026562	-1.35595	2.13943e-08
FBgn0026570	0.80159	0.00601316
FBgn0026872	-0.824846	0.0218856
FBgn0027070	0.84163	0.00963039
FBgn0027106	-1.16656	0.00193531
FBgn0027341	-4.47027	4.5137e-50
FBgn0027364	-1.37152	6.19621e-12
FBgn0027560	-0.769695	0.0208613
FBgn0027578	-1.68638	7.47941e-07
FBgn0027596	-0.856406	0.00307281
FBgn0027843	0.61507	2.30569e-05
FBgn0027865	0.686613	3.31073e-09
FBgn0028525	0.836691	0.000305671
FBgn0028888	-9.17436	1.55756e-12
FBgn0029114	0.685669	0.00727729
FBgn0029172	-0.909359	0.0483934
FBgn0029723	-0.629616	0.00546777
FBgn0029766	-0.764943	0.00707591
FBgn0029831	0.820347	4.7395e-11
FBgn0029843	-1.59182	5.05237e-09
FBgn0029879	0.770688	6.05155e-12
FBgn0029895	-0.586055	0.00684407
FBgn0030017	-0.888188	0.0397348
FBgn0030040	-2.26448	1.01416e-26
FBgn0030091	-0.797838	2.13943e-08
FBgn0030137	1.17174	0.000156514
FBgn0030187	0.880869	0.0467231
FBgn0030218	-0.750339	0.0438373
FBgn0030309	-0.746686	0.00736716
FBgn0030349	-0.740243	2.76168e-06
FBgn0030439	1.22451	0.00932738
FBgn0030485	-0.881304	0.0017985
FBgn0030600	-4.15253	1.38037e-51
FBgn0030660	0.648969	4.48073e-05
FBgn0030662	-0.812292	0.0471728
FBgn0030665	-4.74997	5.96282e-37
FBgn0030666	-3.64135	4.03962e-78
FBgn0030799	1.23705	0.000163729
FBgn0030816	-0.691443	0.00950559
FBgn0030941	-0.638517	0.0171815
FBgn0030955	-1.22384	1.05318e-11
FBgn0030968	0.624517	0.0131905
FBgn0031117	0.841206	3.06395e-08
FBgn0031157	1.54734	1.21191e-14
FBgn0031184	1.51888	1.63821e-09
FBgn0031220	-2.30101	5.17419e-11
FBgn0031275	-1.72575	0.001713
FBgn0031313	0.85625	0.00588921
FBgn0031322	-0.782348	0.0274825
FBgn0031571	-0.756706	0.0176627
FBgn0031633	0.725838	1.39858e-07
FBgn0031645	-0.618194	0.0012573
FBgn0031678	0.989151	2.79503e-08
FBgn0031689	-4.88012	0.000241339
FBgn0031741	-1.11621	1.22361e-06
FBgn0031745	-0.715588	0.0111476
FBgn0031834	-0.651723	0.00954378
FBgn0031913	-1.43563	6.41416e-23
FBgn0031979	0.614693	0.0150911
FBgn0031981	-0.668286	9.847e-05
FBgn0032006	-0.808768	3.90461e-06
FBgn0032025	-0.753385	0.0297067
FBgn0032079	1.39632	1.74238e-09
FBgn0032127	0.761085	0.000295555
FBgn0032129	-0.971821	0.00169572
FBgn0032156	-0.906226	0.00377593
FBgn0032167	-1.80221	7.42096e-10
FBgn0032187	-0.954736	0.00287546
FBgn0032218	-0.875115	0.0119228
FBgn0032249	0.85146	0.0198887
FBgn0032264	-2.16876	4.92741e-11
FBgn0032290	0.695587	0.000171373
FBgn0032297	-0.977333	1.49487e-05
FBgn0032330	-0.699394	1.80802e-10
FBgn0032382	0.624922	0.0299054
FBgn0032666	-1.1228	0.000370677
FBgn0032713	-0.868881	0.00910542
FBgn0032864	-1.43566	4.35235e-24
FBgn0032889	1.54105	4.14209e-17
FBgn0033033	-2.20477	1.68974e-10
FBgn0033051	0.890798	3.12519e-06
FBgn0033079	1.17588	0.0064291
FBgn0033108	-4.27251	5.17631e-15
FBgn0033153	-0.606137	0.00133286
FBgn0033188	-2.62077	2.62601e-54
FBgn0033274	-0.616704	0.0458993
FBgn0033356	-0.716904	0.000274628
FBgn0033381	0.618966	1.91771e-05
FBgn0033388	-4.92888	1.43322e-09
FBgn0033395	-1.85389	4.32749e-25
FBgn0033438	-1.32122	1.20071e-14
FBgn0033453	0.608411	0.000906949
FBgn0033494	-1.00327	0.00573143
FBgn0033518	-0.720906	0.00811793
FBgn0033519	0.663917	0.000253629
FBgn0033654	-0.93522	0.00170379
FBgn0033777	0.8104	4.24765e-08
FBgn0033782	-2.30625	1.13989e-09
FBgn0033787	-1.99292	4.78398e-11
FBgn0033799	0.768092	0.000333094
FBgn0033917	0.703684	2.1772e-06
FBgn0033926	-1.6164	9.33778e-32
FBgn0033927	-1.47212	1.97937e-15
FBgn0034075	-1.61033	2.93934e-18
FBgn0034194	-0.968417	0.0210675
FBgn0034312	-0.939183	0.00706755
FBgn0034406	-1.83895	1.26861e-11
FBgn0034436	-0.683032	0.0490372
FBgn0034500	-0.602055	0.00270982
FBgn0034501	-0.631868	0.00607924
FBgn0034602	-1.14445	4.23666e-05
FBgn0034611	-0.65619	1.33191e-06
FBgn0034638	-0.615219	0.0126466
FBgn0034639	-1.45904	2.84207e-05
FBgn0034709	-1.06812	7.05017e-11
FBgn0034718	-0.699731	0.0061387
FBgn0034723	-0.663327	0.0438381
FBgn0034733	0.653314	0.000851847
FBgn0034761	-1.18914	7.20992e-12
FBgn0034999	0.792075	3.36603e-07
FBgn0035094	-3.76687	2.26393e-30
FBgn0035109	0.682887	0.00715231
FBgn0035308	-0.818471	0.013907
FBgn0035312	1.12391	0.000184925
FBgn0035490	-1.46323	8.6188e-05
FBgn0035641	0.81439	4.29741e-10
FBgn0035642	0.83144	1.23167e-05
FBgn0035691	0.652264	0.0252986
FBgn0035763	-0.659586	5.83149e-09
FBgn0035767	-0.906249	0.00975526
FBgn0035975	-1.1124	0.00109648
FBgn0035976	1.19264	7.55183e-13
FBgn0036144	-0.647023	2.73564e-08
FBgn0036147	-0.595564	2.01031e-05
FBgn0036155	-0.732967	9.5396e-06
FBgn0036205	-0.737462	0.0226191
FBgn0036287	-3.23292	1.22794e-11
FBgn0036381	-1.48295	0.000151565
FBgn0036589	-0.757028	0.01055
FBgn0036620	0.851792	4.22364e-05
FBgn0036648	0.712645	0.000222655
FBgn0036732	-0.650631	0.0211462
FBgn0036752	-1.24862	5.35715e-08
FBgn0036789	-5.24	5.32805e-76
FBgn0036806	1.35011	2.96051e-07
FBgn0037007	-0.622315	0.00473193
FBgn0037016	-0.846233	4.65097e-06
FBgn0037092	0.672827	0.0471728
FBgn0037525	-1.22881	1.86695e-14
FBgn0037577	-0.70639	0.0120332
FBgn0037659	-0.705185	1.45859e-06
FBgn0037664	0.896962	3.16927e-06
FBgn0037696	0.828546	0.000237494
FBgn0037838	0.69431	0.0405071
FBgn0037856	-1.85791	2.08646e-51
FBgn0037879	1.50749	9.02307e-08
FBgn0037956	-1.04	4.57924e-06
FBgn0037973	0.858954	0.0138262
FBgn0038011	0.975812	0.000225865
FBgn0038294	-0.671498	1.15539e-05
FBgn0038341	-0.657034	0.000992944
FBgn0038353	-3.17698	6.99628e-09
FBgn0038720	-1.06597	1.75203e-08
FBgn0038774	-0.935176	0.00434798
FBgn0038826	-0.744373	0.00641618
FBgn0038842	-0.889536	0.000163729
FBgn0038881	-0.830502	0.000127779
FBgn0038966	0.924123	3.49333e-07
FBgn0039006	2.48702	1.09349e-08
FBgn0039075	-0.919183	0.0218856
FBgn0039098	2.62844	3.17037e-15
FBgn0039099	1.13122	1.42894e-05
FBgn0039109	-0.61507	5.13942e-05
FBgn0039114	-2.20304	7.08133e-23
FBgn0039118	0.938353	0.0206732
FBgn0039155	-1.51647	1.70429e-09
FBgn0039251	-0.930344	1.08994e-09
FBgn0039258	0.620196	0.000203559
FBgn0039419	-1.84999	3.52754e-18
FBgn0039430	-0.844679	0.00673999
FBgn0039431	-0.713024	0.00356658
FBgn0039538	0.680119	0.0156091
FBgn0039678	-0.956538	7.37831e-06
FBgn0039776	-0.913722	2.96051e-07
FBgn0039856	1.38813	3.72665e-09
FBgn0039883	-1.32478	9.07061e-13
FBgn0039914	0.624032	0.011817
FBgn0039955	0.630083	7.35824e-09
FBgn0040351	-2.85444	1.02289e-10
FBgn0040364	-1.8758	2.53591e-24
FBgn0040398	-1.24664	3.96958e-05
FBgn0040609	-1.00812	0.0049253
FBgn0040765	-0.946383	6.23605e-06
FBgn0040823	-1.38727	5.05261e-12
FBgn0040827	-2.10192	1.26807e-17
FBgn0040949	-0.732761	0.0372541
armi	1.7963	1.37243e-26
FBgn0041180	-0.874494	6.4968e-05
FBgn0041184	-1.41782	3.17037e-15
FBgn0041629	0.802132	0.00321063
FBgn0042083	-0.867287	1.16373e-05
FBgn0042132	-0.61691	7.39767e-06
FBgn0043069	1.17431	3.37887e-07
FBgn0044047	-1.73065	1.10639e-09
FBgn0045064	-1.21703	5.29028e-11
FBgn0047000	-1.44326	0.00025818
FBgn0047199	0.888828	2.36364e-10
FBgn0050005	0.847706	0.0170545
FBgn0050015	-0.620606	0.0271468
FBgn0050021	-0.745434	0.000806725
FBgn0050046	1.39162	0.000748885
FBgn0050089	-0.951045	0.000530759
FBgn0050104	-1.39777	0.000316324
FBgn0050115	-1.02404	0.000250391
FBgn0050197	-1.5498	3.90016e-09
FBgn0050345	-3.54447	2.75049e-104
FBgn0050428	-2.05829	6.82842e-13
FBgn0050440	1.0911	5.50437e-07
FBgn0051075	0.762312	1.03122e-06
FBgn0051176	-1.3912	0.00203877
FBgn0051202	-9.34469	7.55183e-13
FBgn0051354	-2.06166	9.56291e-09
FBgn0051388	0.708337	0.00476091
FBgn0051661	-0.616701	0.0374223
FBgn0051869	-0.597502	0.00420299
FBgn0051997	-1.69472	1.72104e-05
FBgn0052091	-1.30925	1.5252e-17
FBgn0052137	-0.662295	0.00780968
FBgn0052350	0.744034	1.30824e-06
FBgn0052625	-0.829456	1.95381e-07
FBgn0052687	-1.48787	1.69793e-17
FBgn0052702	-1.15938	6.59447e-05
FBgn0052816	-0.603486	0.00907191
FBgn0052865	-2.11798	1.19812e-05
FBgn0058006	0.866054	4.58172e-09
FBgn0058439	0.588682	0.00191777
FBgn0060296	-1.1994	6.76073e-05
FBgn0063499	-1.78431	1.37526e-09
FBgn0083940	-1.1978	5.01845e-05
FBgn0085376	-1.78823	2.82547e-27
FBgn0085408	-0.629144	0.0047131
FBgn0085412	-0.694666	0.0213401
FBgn0085427	-1.35222	0.000570196
FBgn0085732	-2.00399	4.34472e-28
FBgn0085753	0.674292	2.11759e-05
FBgn0085819	0.640403	0.000237494
FBgn0086365	-0.877633	0.0033562
FBgn0086408	-1.16884	4.61684e-12
FBgn0086447	-0.595341	0.00034007
FBgn0086659	-0.831158	0.000308288
FBgn0086667	-0.899754	6.39648e-05
FBgn0086708	-1.18571	1.76137e-07
FBgn0087002	-0.625192	0.013308
FBgn0250871	-0.704465	0.0466675
FBgn0250907	1.37715	5.50062e-07
FBgn0259171	-0.721642	0.0234878
FBgn0259936	0.759697	0.000157651
FBgn0259993	-0.643613	0.0035984
FBgn0260660	-0.999849	0.000718887
FBgn0260768	-1.07619	2.77466e-07
FBgn0260964	-0.956256	0.000954881
FBgn0261113	-1.03522	3.80124e-06
FBgn0261258	-1.02269	8.24098e-07
FBgn0261393	0.629074	0.00216424
FBgn0261505	-2.23344	6.11906e-27
FBgn0261555	-1.88579	9.89517e-06
FBgn0261563	-0.945282	0.000613507
FBgn0261625	0.76404	9.57328e-06
FBgn0261800	-0.817556	0.00014897
FBgn0261835	-7.11587	2.62601e-54
FBgn0261963	0.7404	0.0196884
FBgn0262003	-1.89931	4.47066e-12
FBgn0262004	-1.2121	6.39648e-05
FBgn0262108	0.77072	0.000647454
FBgn0262123	-4.48279	8.32073e-108
FBgn0262508	-1.21794	0.00393673
FBgn0262620	1.51326	2.19848e-11
FBgn0262895	0.907983	0.00108896
FBgn0263019	-0.888264	0.0011269
FBgn0263048	0.978504	0.00865793
FBgn0263109	-1.61921	0.0011269
FBgn0263219	-0.814636	2.02884e-06
FBgn0263397	-0.877799	0.0285028
FBgn0263462	-0.93648	0.0322423
FBgn0263499	-1.24558	0.000902704
FBgn0263510	-0.611909	1.07542e-06
FBgn0263659	-0.973402	0.00200181
FBgn0263745	0.697822	0.00478965
FBgn0263772	-0.586574	0.0438373
FBgn0263873	-1.85632	2.54719e-36
FBgn0263930	-0.86253	2.11759e-05
FBgn0264089	-1.4337	2.81189e-07
FBgn0264385	-1.18246	2.11759e-05
FBgn0264489	-1.21877	0.000286733
FBgn0264490	-0.733963	0.000128717
FBgn0264617	-0.91714	0.020364
FBgn0264695	-0.897268	0.000248929
FBgn0264704	0.731057	0.00822403
FBgn0264835	-3.53342	3.13975e-10
FBgn0264894	-1.92031	1.08706e-14
FBgn0264979	0.724987	3.32334e-05
FBgn0265042	0.718537	0.00834777
FBgn0265082	-0.709697	0.00301583
FBgn0265274	-0.832708	7.44491e-06
FBgn0265296	-10.9575	5.38675e-18
FBgn0265487	-1.03757	0.00185391
FBgn0265669	-0.965374	0.0061387
FBgn0265726	-0.728238	0.00590279
FBgn0265991	-0.600608	0.0342104
FBgn0266084	-1.23937	1.4003e-08
FBgn0266129	-3.11051	1.55726e-15
FBgn0266347	1.528	9.34345e-13
FBgn0266569	0.609533	0.00356658
FBgn0266666	0.782992	9.5659e-13
FBgn0266758	-1.33219	1.2356e-06
FBgn0266801	-2.76367	2.76539e-21
FBgn0267001	-0.692588	0.0413366
FBgn0267348	-1.04848	6.73087e-07
FBgn0267689	-5.29999	1.41588e-18
FBgn0267764	-2.87535	2.72807e-08
FBgn0267796	-2.43526	7.55183e-13
FBgn0267986	-1.49841	5.59529e-05
FBgn0283471	-0.735591	0.0271398
FBgn0284408	-1.24483	0.00541175

## Sheet: armi_mel_down
genes that are down regulated by D. mel armi as compared to mut
gene	log2FoldChange	padj
FBgn0000044	-0.689836	8.00222e-07
FBgn0000139	-2.34951	9.69018e-73
FBgn0000180	-1.56032	0.00222611
FBgn0000246	-0.612367	0.0180767
FBgn0000299	-1.4842	6.36075e-27
FBgn0000320	-1.09954	7.35021e-12
FBgn0000635	-0.698901	0.0019565
FBgn0000636	-1.33196	9.238e-18
FBgn0001123	-1.01194	0.0188979
FBgn0001145	-0.874192	0.00114293
FBgn0001168	-1.23951	3.96279e-08
FBgn0001297	-0.841621	5.05261e-12
FBgn0002609	-1.25201	2.39174e-05
FBgn0002773	-0.833086	2.36781e-06
FBgn0002868	-2.00474	2.02918e-33
FBgn0003053	-0.715258	5.31467e-05
FBgn0003089	-1.35191	0.000316324
FBgn0003090	-1.41261	0.000524981
FBgn0003137	-0.829362	0.0047131
FBgn0003285	-3.71734	3.35478e-29
FBgn0003328	-1.26551	6.44865e-17
FBgn0003366	-1.3615	1.49624e-11
FBgn0003731	-1.05255	3.04844e-07
FBgn0003888	-0.864906	4.24765e-08
FBgn0003890	-1.06196	3.06556e-07
FBgn0003931	-1.16904	0.000313589
FBgn0003997	-1.46365	1.72875e-25
FBgn0004003	-0.96526	0.00279613
FBgn0004117	-0.747496	0.0420241
FBgn0004133	-0.646756	0.000530109
FBgn0004456	-0.736352	0.000144083
FBgn0004569	-1.07653	4.95859e-05
FBgn0004859	-0.640629	0.049268
FBgn0005612	-1.16485	2.87127e-07
FBgn0005666	-1.12247	0.000475804
FBgn0005771	-0.95932	1.56827e-05
FBgn0010019	-0.802238	0.0009492
FBgn0010228	-0.902076	2.61252e-18
FBgn0010246	-0.827975	4.46567e-08
FBgn0010388	-1.52828	3.09436e-11
FBgn0010424	-0.950193	3.47418e-05
FBgn0010651	-1.17678	2.23577e-07
FBgn0011591	-0.623948	0.0326867
FBgn0011695	-3.97869	1.84387e-23
FBgn0011828	-0.869843	0.0398467
FBgn0012037	-1.04682	0.00307818
FBgn0013275	-1.31382	1.80796e-17
FBgn0013276	-1.25629	1.90781e-10
FBgn0013277	-1.91445	2.11314e-10
FBgn0013278	-1.90905	6.01969e-08
FBgn0013279	-2.42789	2.5391e-13
FBgn0013469	-1.48417	3.32228e-05
FBgn0013953	-0.679751	0.000600843
FBgn0014022	-1.47047	2.67771e-28
FBgn0014076	-0.617745	0.00681165
FBgn0014141	-0.684528	6.19741e-12
FBgn0014380	-0.778848	0.0357797
FBgn0014396	-0.638883	3.27198e-05
FBgn0015399	-0.805059	2.06299e-05
FBgn0015558	-1.13012	0.0172018
FBgn0015609	-2.49935	4.26758e-17
FBgn0015872	-1.00193	3.59021e-05
FBgn0016075	-1.55957	5.27933e-22
FBgn0016076	-0.794364	5.70531e-06
FBgn0016080	-1.67746	3.47945e-07
FBgn0016797	-0.659411	9.49626e-05
FBgn0020257	-1.122	1.81831e-05
FBgn0020762	-1.78785	3.45888e-19
FBgn0022160	-0.661967	0.000560205
FBgn0022355	-0.606328	0.0209565
FBgn0022774	-0.64051	0.000222446
FBgn0022986	-1.05093	1.67708e-21
FBgn0023001	-1.96124	3.52821e-19
FBgn0023479	-2.44735	1.99253e-15
FBgn0023520	-1.54326	7.53196e-13
FBgn0023549	-1.46264	1.06096e-17
FBgn0024234	-0.588611	0.0398983
FBgn0024289	-0.965137	0.0102719
FBgn0024321	-1.41736	2.17587e-09
FBgn0024366	-1.12129	3.83958e-06
FBgn0024732	-0.595364	0.000450004
FBgn0025391	-2.54538	2.73564e-08
FBgn0025456	-0.664915	0.0344884
FBgn0025631	-0.830155	0.0263486
FBgn0026061	-0.886687	6.03451e-09
FBgn0026319	-0.974845	0.00406764
FBgn0026562	-1.35595	2.13943e-08
FBgn0026872	-0.824846	0.0218856
FBgn0027106	-1.16656	0.00193531
FBgn0027341	-4.47027	4.5137e-50
FBgn0027364	-1.37152	6.19621e-12
FBgn0027560	-0.769695	0.0208613
FBgn0027578	-1.68638	7.47941e-07
FBgn0027596	-0.856406	0.00307281
FBgn0028888	-9.17436	1.55756e-12
FBgn0029172	-0.909359	0.0483934
FBgn0029723	-0.629616	0.00546777
FBgn0029766	-0.764943	0.00707591
FBgn0029843	-1.59182	5.05237e-09
FBgn0029895	-0.586055	0.00684407
FBgn0030017	-0.888188	0.0397348
FBgn0030040	-2.26448	1.01416e-26
FBgn0030091	-0.797838	2.13943e-08
FBgn0030218	-0.750339	0.0438373
FBgn0030309	-0.746686	0.00736716
FBgn0030349	-0.740243	2.76168e-06
FBgn0030485	-0.881304	0.0017985
FBgn0030600	-4.15253	1.38037e-51
FBgn0030662	-0.812292	0.0471728
FBgn0030665	-4.74997	5.96282e-37
FBgn0030666	-3.64135	4.03962e-78
FBgn0030816	-0.691443	0.00950559
FBgn0030941	-0.638517	0.0171815
FBgn0030955	-1.22384	1.05318e-11
FBgn0031220	-2.30101	5.17419e-11
FBgn0031275	-1.72575	0.001713
FBgn0031322	-0.782348	0.0274825
FBgn0031571	-0.756706	0.0176627
FBgn0031645	-0.618194	0.0012573
FBgn0031689	-4.88012	0.000241339
FBgn0031741	-1.11621	1.22361e-06
FBgn0031745	-0.715588	0.0111476
FBgn0031834	-0.651723	0.00954378
FBgn0031913	-1.43563	6.41416e-23
FBgn0031981	-0.668286	9.847e-05
FBgn0032006	-0.808768	3.90461e-06
FBgn0032025	-0.753385	0.0297067
FBgn0032129	-0.971821	0.00169572
FBgn0032156	-0.906226	0.00377593
FBgn0032167	-1.80221	7.42096e-10
FBgn0032187	-0.954736	0.00287546
FBgn0032218	-0.875115	0.0119228
FBgn0032264	-2.16876	4.92741e-11
FBgn0032297	-0.977333	1.49487e-05
FBgn0032330	-0.699394	1.80802e-10
FBgn0032666	-1.1228	0.000370677
FBgn0032713	-0.868881	0.00910542
FBgn0032864	-1.43566	4.35235e-24
FBgn0033033	-2.20477	1.68974e-10
FBgn0033108	-4.27251	5.17631e-15
FBgn0033153	-0.606137	0.00133286
FBgn0033188	-2.62077	2.62601e-54
FBgn0033274	-0.616704	0.0458993
FBgn0033356	-0.716904	0.000274628
FBgn0033388	-4.92888	1.43322e-09
FBgn0033395	-1.85389	4.32749e-25
FBgn0033438	-1.32122	1.20071e-14
FBgn0033494	-1.00327	0.00573143
FBgn0033518	-0.720906	0.00811793
FBgn0033654	-0.93522	0.00170379
FBgn0033782	-2.30625	1.13989e-09
FBgn0033787	-1.99292	4.78398e-11
FBgn0033926	-1.6164	9.33778e-32
FBgn0033927	-1.47212	1.97937e-15
FBgn0034075	-1.61033	2.93934e-18
FBgn0034194	-0.968417	0.0210675
FBgn0034312	-0.939183	0.00706755
FBgn0034406	-1.83895	1.26861e-11
FBgn0034436	-0.683032	0.0490372
FBgn0034500	-0.602055	0.00270982
FBgn0034501	-0.631868	0.00607924
FBgn0034602	-1.14445	4.23666e-05
FBgn0034611	-0.65619	1.33191e-06
FBgn0034638	-0.615219	0.0126466
FBgn0034639	-1.45904	2.84207e-05
FBgn0034709	-1.06812	7.05017e-11
FBgn0034718	-0.699731	0.0061387
FBgn0034723	-0.663327	0.0438381
FBgn0034761	-1.18914	7.20992e-12
FBgn0035094	-3.76687	2.26393e-30
FBgn0035308	-0.818471	0.013907
FBgn0035490	-1.46323	8.6188e-05
FBgn0035763	-0.659586	5.83149e-09
FBgn0035767	-0.906249	0.00975526
FBgn0035975	-1.1124	0.00109648
FBgn0036144	-0.647023	2.73564e-08
FBgn0036147	-0.595564	2.01031e-05
FBgn0036155	-0.732967	9.5396e-06
FBgn0036205	-0.737462	0.0226191
FBgn0036287	-3.23292	1.22794e-11
FBgn0036381	-1.48295	0.000151565
FBgn0036589	-0.757028	0.01055
FBgn0036732	-0.650631	0.0211462
FBgn0036752	-1.24862	5.35715e-08
FBgn0036789	-5.24	5.32805e-76
FBgn0037007	-0.622315	0.00473193
FBgn0037016	-0.846233	4.65097e-06
FBgn0037525	-1.22881	1.86695e-14
FBgn0037577	-0.70639	0.0120332
FBgn0037659	-0.705185	1.45859e-06
FBgn0037856	-1.85791	2.08646e-51
FBgn0037956	-1.04	4.57924e-06
FBgn0038294	-0.671498	1.15539e-05
FBgn0038341	-0.657034	0.000992944
FBgn0038353	-3.17698	6.99628e-09
FBgn0038720	-1.06597	1.75203e-08
FBgn0038774	-0.935176	0.00434798
FBgn0038826	-0.744373	0.00641618
FBgn0038842	-0.889536	0.000163729
FBgn0038881	-0.830502	0.000127779
FBgn0039075	-0.919183	0.0218856
FBgn0039109	-0.61507	5.13942e-05
FBgn0039114	-2.20304	7.08133e-23
FBgn0039155	-1.51647	1.70429e-09
FBgn0039251	-0.930344	1.08994e-09
FBgn0039419	-1.84999	3.52754e-18
FBgn0039430	-0.844679	0.00673999
FBgn0039431	-0.713024	0.00356658
FBgn0039678	-0.956538	7.37831e-06
FBgn0039776	-0.913722	2.96051e-07
FBgn0039883	-1.32478	9.07061e-13
FBgn0040351	-2.85444	1.02289e-10
FBgn0040364	-1.8758	2.53591e-24
FBgn0040398	-1.24664	3.96958e-05
FBgn0040609	-1.00812	0.0049253
FBgn0040765	-0.946383	6.23605e-06
FBgn0040823	-1.38727	5.05261e-12
FBgn0040827	-2.10192	1.26807e-17
FBgn0040949	-0.732761	0.0372541
FBgn0041180	-0.874494	6.4968e-05
FBgn0041184	-1.41782	3.17037e-15
FBgn0042083	-0.867287	1.16373e-05
FBgn0042132	-0.61691	7.39767e-06
FBgn0044047	-1.73065	1.10639e-09
FBgn0045064	-1.21703	5.29028e-11
FBgn0047000	-1.44326	0.00025818
FBgn0050015	-0.620606	0.0271468
FBgn0050021	-0.745434	0.000806725
FBgn0050089	-0.951045	0.000530759
FBgn0050104	-1.39777	0.000316324
FBgn0050115	-1.02404	0.000250391
FBgn0050197	-1.5498	3.90016e-09
FBgn0050345	-3.54447	2.75049e-104
FBgn0050428	-2.05829	6.82842e-13
FBgn0051176	-1.3912	0.00203877
FBgn0051202	-9.34469	7.55183e-13
FBgn0051354	-2.06166	9.56291e-09
FBgn0051661	-0.616701	0.0374223
FBgn0051869	-0.597502	0.00420299
FBgn0051997	-1.69472	1.72104e-05
FBgn0052091	-1.30925	1.5252e-17
FBgn0052137	-0.662295	0.00780968
FBgn0052625	-0.829456	1.95381e-07
FBgn0052687	-1.48787	1.69793e-17
FBgn0052702	-1.15938	6.59447e-05
FBgn0052816	-0.603486	0.00907191
FBgn0052865	-2.11798	1.19812e-05
FBgn0060296	-1.1994	6.76073e-05
FBgn0063499	-1.78431	1.37526e-09
FBgn0083940	-1.1978	5.01845e-05
FBgn0085376	-1.78823	2.82547e-27
FBgn0085408	-0.629144	0.0047131
FBgn0085412	-0.694666	0.0213401
FBgn0085427	-1.35222	0.000570196
FBgn0085732	-2.00399	4.34472e-28
FBgn0086365	-0.877633	0.0033562
FBgn0086408	-1.16884	4.61684e-12
FBgn0086447	-0.595341	0.00034007
FBgn0086659	-0.831158	0.000308288
FBgn0086667	-0.899754	6.39648e-05
FBgn0086708	-1.18571	1.76137e-07
FBgn0087002	-0.625192	0.013308
FBgn0250871	-0.704465	0.0466675
FBgn0259171	-0.721642	0.0234878
FBgn0259993	-0.643613	0.0035984
FBgn0260660	-0.999849	0.000718887
FBgn0260768	-1.07619	2.77466e-07
FBgn0260964	-0.956256	0.000954881
FBgn0261113	-1.03522	3.80124e-06
FBgn0261258	-1.02269	8.24098e-07
FBgn0261505	-2.23344	6.11906e-27
FBgn0261555	-1.88579	9.89517e-06
FBgn0261563	-0.945282	0.000613507
FBgn0261800	-0.817556	0.00014897
FBgn0261835	-7.11587	2.62601e-54
FBgn0262003	-1.89931	4.47066e-12
FBgn0262004	-1.2121	6.39648e-05
FBgn0262123	-4.48279	8.32073e-108
FBgn0262508	-1.21794	0.00393673
FBgn0263019	-0.888264	0.0011269
FBgn0263109	-1.61921	0.0011269
FBgn0263219	-0.814636	2.02884e-06
FBgn0263397	-0.877799	0.0285028
FBgn0263462	-0.93648	0.0322423
FBgn0263499	-1.24558	0.000902704
FBgn0263510	-0.611909	1.07542e-06
FBgn0263659	-0.973402	0.00200181
FBgn0263772	-0.586574	0.0438373
FBgn0263873	-1.85632	2.54719e-36
FBgn0263930	-0.86253	2.11759e-05
FBgn0264089	-1.4337	2.81189e-07
FBgn0264385	-1.18246	2.11759e-05
FBgn0264489	-1.21877	0.000286733
FBgn0264490	-0.733963	0.000128717
FBgn0264617	-0.91714	0.020364
FBgn0264695	-0.897268	0.000248929
FBgn0264835	-3.53342	3.13975e-10
FBgn0264894	-1.92031	1.08706e-14
FBgn0265082	-0.709697	0.00301583
FBgn0265274	-0.832708	7.44491e-06
FBgn0265296	-10.9575	5.38675e-18
FBgn0265487	-1.03757	0.00185391
FBgn0265669	-0.965374	0.0061387
FBgn0265726	-0.728238	0.00590279
FBgn0265991	-0.600608	0.0342104
FBgn0266084	-1.23937	1.4003e-08
FBgn0266129	-3.11051	1.55726e-15
FBgn0266758	-1.33219	1.2356e-06
FBgn0266801	-2.76367	2.76539e-21
FBgn0267001	-0.692588	0.0413366
FBgn0267348	-1.04848	6.73087e-07
FBgn0267689	-5.29999	1.41588e-18
FBgn0267764	-2.87535	2.72807e-08
FBgn0267796	-2.43526	7.55183e-13
FBgn0267986	-1.49841	5.59529e-05
FBgn0283471	-0.735591	0.0271398
FBgn0284408	-1.24483	0.00541175

[truncated: 2 more sheets: armi_sim_all, armi_sim_down]
