# Supplementary material for: Adaptive evolution among cytoplasmic piRNA proteins leads to decreased genomic auto-immunity
Source: PLoS Genet. 2020 Jun 11;16(6):e1008861. doi: 10.1371/journal.pgen.1008861 (PMC7310878; doi:10.1371/journal.pgen.1008861)
Supplement: S9 Table — (XLS) [file pgen.1008861.s018.xls]

## Sheet: aub
gene	Transcript abundance		Antisense piRNA abundance		Sense piRNA abundance
	L2FC(D.mel/D.sim)	padj	L2FC(D.mel/D.sim)	padj	L2FC(D.mel/D.sim)	padj
FBgn0000044	-0.120035	1	NA	NA	NA	NA
FBgn0000100	-0.186613	1	NA	NA	-0.585796	0.999638
FBgn0000299	0.127125	1	NA	NA	0.0801306	0.999638
FBgn0000355	0.00829401	1	NA	NA	-0.543002	0.999638
FBgn0000356	0.00478519	1	NA	NA	NA	NA
FBgn0000357	0.138128	1	NA	NA	-0.457458	0.999638
FBgn0000358	0.26516	1	NA	NA	0.34877	0.999638
FBgn0000359	-0.360487	1	NA	NA	NA	NA
FBgn0000360	-0.153582	1	NA	NA	NA	NA
FBgn0002526	0.292491	1	NA	NA	-0.356798	0.999638
FBgn0002590	-0.0326255	1	NA	NA	-0.810302	0.999638
FBgn0002773	-0.389061	1	NA	NA	NA	NA
FBgn0002868	-0.469174	1	NA	NA	NA	NA
FBgn0003053	0.148996	1	-0.351237	0.998145	-0.676539	0.999638
FBgn0003137	0.361795	1	NA	NA	NA	NA
FBgn0003149	0.321524	1	NA	NA	NA	NA
FBgn0003274	-0.27682	1	NA	NA	-0.215739	0.999638
FBgn0003279	0.0838139	1	NA	NA	-0.434399	0.999638
FBgn0003285	1.30636	0.0128193	NA	NA	NA	NA
FBgn0003517	-0.103496	1	NA	NA	0.463867	0.999638
FBgn0003979	0.111144	1	NA	NA	0.109002	0.999638
FBgn0003980	0.11462	1	NA	NA	-0.268365	0.999638
FBgn0003983	0.134322	1	NA	NA	NA	NA
FBgn0003997	0.0993698	1	NA	NA	-0.210342	0.999638
FBgn0004117	0.129695	1	NA	NA	NA	NA
FBgn0004169	-0.00354161	1	NA	NA	NA	NA
FBgn0004647	0.0131252	1	NA	NA	-0.279108	0.999638
FBgn0004654	0.10741	1	NA	NA	0.0353116	0.999638
FBgn0004867	-0.108489	1	NA	NA	-0.310526	0.999638
FBgn0005666	0.389992	1	-0.501313	0.998145	-0.0648296	0.999638
FBgn0010051	0.533725	1	NA	NA	-0.849975	0.999638
FBgn0011828	0.175681	1	NA	NA	NA	NA
FBgn0013275	-0.664619	1	NA	NA	NA	NA
FBgn0013276	-0.680921	1	NA	NA	NA	NA
FBgn0013277	-0.470323	1	NA	NA	NA	NA
FBgn0013278	-0.492857	1	NA	NA	NA	NA
FBgn0013279	-0.49417	1	NA	NA	NA	NA
FBgn0013680	-0.0876791	1	NA	NA	-0.108186	0.999638
FBgn0013681	-0.347527	1	NA	NA	NA	NA
FBgn0013733	0.437884	1	NA	NA	-1.41891	0.999638
FBgn0014076	-0.161839	1	NA	NA	NA	NA
FBgn0014464	0.234764	1	NA	NA	NA	NA
FBgn0015245	0.10291	1	NA	NA	-0.496991	0.999638
FBgn0015288	-0.233238	1	NA	NA	-0.422788	0.999638
FBgn0016075	0.0658554	1	NA	NA	-0.10474	0.999638
FBgn0016123	0.360903	1	NA	NA	NA	NA
FBgn0021906	0.0614775	1	NA	NA	-0.440687	0.999638
FBgn0024183	-0.1248	1	NA	NA	NA	NA
FBgn0025777	-0.143108	1	NA	NA	-0.370444	0.999638
FBgn0026255	0.017729	1	NA	NA	-0.282583	0.999638
FBgn0026372	0.165743	1	NA	NA	-0.175403	0.999638
FBgn0027341	-0.271778	1	-0.0984907	0.998145	0.0528126	0.999638
FBgn0028369	0.857239	1	-0.0109661	0.998145	0.273888	0.999638
FBgn0028400	Inf	3.62486e-11	NA	NA	NA	NA
FBgn0028490	0.0708024	1	NA	NA	-0.533984	0.999638
FBgn0029840	0.332049	1	NA	NA	NA	NA
FBgn0030040	-0.215793	1	NA	NA	NA	NA
FBgn0030174	0.309657	1	NA	NA	NA	NA
FBgn0030266	0.516476	1	NA	NA	-0.508107	0.999638
FBgn0031913	-0.00466024	1	NA	NA	-0.225987	0.999638
FBgn0032084	0.411963	1	NA	NA	NA	NA
FBgn0032788	0.316974	1	NA	NA	NA	NA
FBgn0032789	0.197917	1	NA	NA	NA	NA
FBgn0033188	-0.113986	1	NA	NA	0.899948	0.999638
FBgn0033926	0.0230218	1	NA	NA	-1.7611	0.999638
FBgn0033927	-0.0374797	1	NA	NA	NA	NA
FBgn0033958	-0.328177	1	NA	NA	-0.656718	0.999638
FBgn0034479	1.72822	1	NA	NA	NA	NA
FBgn0035422	-0.0939836	1	NA	NA	-0.138799	0.999638
FBgn0035542	0.000795322	1	NA	NA	NA	NA
FBgn0035880	-1.04527	1	NA	NA	2.2851	0.594146
FBgn0036213	-0.25577	1	NA	NA	-0.27591	0.999638
FBgn0036279	0.0813505	1	NA	NA	-0.612437	0.999638
FBgn0036652	6.50958	0.000443918	NA	NA	NA	NA
FBgn0036663	0.128695	1	0.742629	0.998145	-0.471398	0.999638
FBgn0036734	0.212643	1	NA	NA	-0.271585	0.999638
FBgn0037229	Inf	1	4.23034	0.00593601	5.64649	0.0325412
FBgn0037328	0.133541	1	NA	NA	-0.275629	0.999638
FBgn0037351	0.260659	1	NA	NA	-0.229956	0.999638
FBgn0037409	4.32814	0.00222917	NA	NA	NA	NA
FBgn0037645	1.77262	1	NA	NA	NA	NA
FBgn0038277	-0.0894536	1	NA	NA	-0.0403866	0.999638
FBgn0038290	0.349711	1	NA	NA	NA	NA
FBgn0038881	0.101346	1	NA	NA	-0.253194	0.999638
FBgn0039155	0.190788	1	NA	NA	NA	NA
FBgn0039257	1.37394	1	NA	NA	NA	NA
FBgn0039635	0.0936091	1	NA	NA	0.486675	0.999638
FBgn0039713	0.0795151	1	NA	NA	-0.483313	0.999638
FBgn0039776	0.107832	1	NA	NA	0.393899	0.999638
FBgn0041180	0.124423	1	NA	NA	NA	NA
FBgn0041252	0.119386	1	NA	NA	NA	NA
FBgn0041709	-0.541299	1	NA	NA	NA	NA
FBgn0050345	-0.0586037	1	NA	NA	NA	NA
FBgn0051202	0.0501505	1	NA	NA	NA	NA
FBgn0051354	-0.479582	1	NA	NA	NA	NA
FBgn0051661	-0.104629	1	NA	NA	NA	NA
FBgn0051926	-0.277391	1	NA	NA	NA	NA
FBgn0051928	-0.130032	1	NA	NA	NA	NA
FBgn0051988	-2.59371	1	NA	NA	NA	NA
FBgn0052311	0.130891	1	NA	NA	NA	NA
FBgn0052602	0.175765	1	NA	NA	NA	NA
FBgn0053196	0.865726	1	NA	NA	NA	NA
FBgn0053508	NA	1	NA	NA	NA	NA
FBgn0053531	1.31318	1	-0.734117	0.998145	-0.436718	0.999638
FBgn0085362	-0.0867356	1	NA	NA	NA	NA
FBgn0086265	-0.133435	1	NA	NA	NA	NA
FBgn0086355	0.122622	1	NA	NA	-0.246622	0.999638
FBgn0086408	-0.0722596	1	NA	NA	NA	NA
FBgn0086708	2.26549	0.000190732	NA	NA	NA	NA
FBgn0086906	0.726516	1	NA	NA	0.0375029	0.999638
FBgn0250907	0.44042	1	-0.725549	0.998145	-0.527942	0.999638
FBgn0261258	-0.0389686	1	NA	NA	-0.195934	0.999638
FBgn0261260	0.209177	1	-0.061907	0.998145	-0.558848	0.999638
FBgn0261563	0.0986943	1	-0.419004	0.998145	-0.930019	0.999638
FBgn0261617	0.466735	1	NA	NA	-0.418044	0.999638
FBgn0261797	0.29275	1	NA	NA	-0.249564	0.999638
FBgn0261836	0.657787	0.491318	-0.424894	0.998145	-0.715521	0.999638
FBgn0262109	0.291799	1	NA	NA	-0.621732	0.999638
FBgn0262160	0.343096	1	NA	NA	-0.406103	0.999638
FBgn0262608	-0.084656	1	NA	NA	NA	NA
FBgn0263219	0.43209	1	NA	NA	0.237432	0.999638
FBgn0263705	0.338227	1	NA	NA	-0.586384	0.999638
FBgn0264695	-0.0206226	1	0.00752432	0.998145	0.828326	0.999638
FBgn0264894	-0.240413	1	NA	NA	NA	NA
FBgn0265045	0.440166	1	NA	NA	NA	NA
FBgn0265991	0.0821745	1	NA	NA	-0.0882167	0.999638
FBgn0267001	0.327178	1	NA	NA	-0.453763	0.999638
FBgn0267033	0.0953351	1	-0.836708	0.998145	-0.439605	0.999638
FBgn0267336	0.234999	1	NA	NA	-0.533948	0.999638
FBgn0283427	0.023561	1	NA	NA	-0.118117	0.999638
FBgn0284408	0.288958	1	NA	NA	-0.325946	0.999638
FBgn0285955	0.370912	1	NA	NA	-1.71646	0.999638

## Sheet: spnE
gene	Transcript abundance		Antisense piRNA abundance		Sense piRNA abundance
	L2FC(D.mel/D.sim)	padj	L2FC(D.mel/D.sim)	padj	L2FC(D.mel/D.sim)	padj
FBgn0000003	0.581286	0.0321539	NA	NA	NA	NA
FBgn0000083	0.130364	0.172635	NA	NA	-0.145795	0.999427
FBgn0000246	-0.439178	0.0668012	NA	NA	0.94739	0.263813
FBgn0000274	-0.187943	0.568547	NA	NA	0.383028	0.999427
FBgn0000320	0.415873	0.052145	NA	NA	0.333017	0.999427
FBgn0000395	0.18386	0.617939	NA	NA	NA	NA
FBgn0000416	-0.309058	0.0504493	NA	NA	0.275045	0.999427
FBgn0000427	-0.265385	0.217029	NA	NA	0.0946783	0.999427
FBgn0000489	-0.308491	0.14711	NA	NA	NA	NA
FBgn0000490	-0.312554	0.37199	NA	NA	NA	NA
FBgn0000504	0.108609	0.784925	NA	NA	-0.0470497	0.999427
FBgn0000567	-0.27046	0.232306	NA	NA	NA	NA
FBgn0000592	0.517815	0.208173	NA	NA	NA	NA
FBgn0000633	-0.0744115	0.914434	NA	NA	0.0214286	0.999427
FBgn0000635	-0.23105	0.128141	NA	NA	-0.00136547	0.999427
FBgn0000636	-0.0164799	0.927634	NA	NA	0.00206068	0.999427
FBgn0000928	0.545587	0.0782555	NA	NA	0.019234	0.999427
FBgn0001123	-0.238067	0.266043	NA	NA	NA	NA
FBgn0001145	0.0272807	0.938021	NA	NA	NA	NA
FBgn0001168	-0.178875	0.456513	NA	NA	NA	NA
FBgn0001217	0.16676	0.574093	NA	NA	NA	NA
FBgn0001224	0.170414	0.578416	NA	NA	NA	NA
FBgn0001230	-0.0377287	0.927497	NA	NA	NA	NA
FBgn0001257	-0.321661	0.139692	NA	NA	-0.446152	0.999427
FBgn0001296	0.0555936	0.744321	NA	NA	0.350815	0.999427
FBgn0001297	-0.192054	0.214246	NA	NA	0.0746269	0.999427
FBgn0001624	-0.22196	0.128272	NA	NA	-0.00719582	0.999427
FBgn0001987	-0.128842	0.370127	NA	NA	NA	NA
FBgn0002609	0.225375	0.4318	NA	NA	NA	NA
FBgn0002716	-0.0223319	0.961278	NA	NA	NA	NA
FBgn0002733	-0.0398119	0.925097	NA	NA	NA	NA
FBgn0002772	-0.0760685	0.80161	NA	NA	NA	NA
FBgn0002773	0.261321	0.0861713	NA	NA	NA	NA
FBgn0002789	0.210888	0.322873	NA	NA	NA	NA
FBgn0002868	0.224675	0.196882	NA	NA	NA	NA
FBgn0003053	-0.0366714	0.840244	NA	NA	NA	NA
FBgn0003089	-0.472306	0.082648	NA	NA	NA	NA
FBgn0003137	0.455459	0.0257721	NA	NA	NA	NA
FBgn0003285	-0.0917752	0.549569	NA	NA	NA	NA
FBgn0003301	0.287652	0.168022	NA	NA	NA	NA
FBgn0003308	0.333002	0.17354	0.301928	0.8347	0.000848777	0.999427
FBgn0003328	-0.230362	0.138773	NA	NA	NA	NA
FBgn0003366	0.16526	0.295534	-0.0185348	0.975065	0.00254242	0.999427
FBgn0003388	0.265953	0.59144	NA	NA	NA	NA
FBgn0003486	-0.279888	0.257668	NA	NA	NA	NA
FBgn0003731	-0.146532	0.481594	NA	NA	0.304896	0.999427
FBgn0003867	-0.0589163	0.871419	NA	NA	NA	NA
FBgn0003888	-0.263256	0.102655	NA	NA	NA	NA
FBgn0003916	0.658361	0.0227992	NA	NA	NA	NA
FBgn0003996	0.320602	0.504258	NA	NA	NA	NA
FBgn0003997	-0.285944	0.238581	NA	NA	0.259794	0.999427
FBgn0004055	-0.26454	0.0999205	NA	NA	NA	NA
FBgn0004117	0.0205747	0.929926	NA	NA	NA	NA
FBgn0004133	0.241126	0.096924	NA	NA	NA	NA
FBgn0004169	0.125501	0.553131	NA	NA	NA	NA
FBgn0004183	0.677077	0.0191137	NA	NA	NA	NA
FBgn0004185	0.653398	0.0794472	NA	NA	NA	NA
FBgn0004186	0.674816	0.067352	NA	NA	NA	NA
FBgn0004191	1.33108	8.24638e-10	NA	NA	NA	NA
FBgn0004456	-0.111129	0.53188	NA	NA	0.235779	0.999427
FBgn0004512	-0.288558	0.566047	NA	NA	NA	NA
FBgn0004646	-0.225075	0.223521	NA	NA	0.0525279	0.999427
FBgn0004666	-0.169045	0.390001	NA	NA	NA	NA
FBgn0004852	-0.1604	0.629135	NA	NA	NA	NA
FBgn0004858	-0.392972	0.137694	NA	NA	NA	NA
FBgn0004870	-0.368955	0.230695	NA	NA	NA	NA
FBgn0004885	-0.35115	0.298884	NA	NA	NA	NA
FBgn0004893	0.00622518	0.982141	NA	NA	-0.666417	0.999427
FBgn0004919	-0.450968	0.244152	NA	NA	NA	NA
FBgn0005612	-0.347853	0.0672309	NA	NA	NA	NA
FBgn0005631	-0.104567	0.76812	NA	NA	NA	NA
FBgn0005666	-0.283236	0.111531	0.531926	0.121943	0.189013	0.999427
FBgn0005771	-0.0696457	0.774738	NA	NA	NA	NA
FBgn0010038	-0.530106	0.283514	NA	NA	NA	NA
FBgn0010039	0.208119	0.268599	NA	NA	-0.195742	0.999427
FBgn0010052	-1.06083	0.0151537	NA	NA	NA	NA
FBgn0010225	0.139769	0.529425	NA	NA	-0.433167	0.999427
FBgn0010228	0.241435	0.067352	NA	NA	NA	NA
FBgn0010241	2.93968	0.276916	NA	NA	-2.69792	0.105665
FBgn0010246	0.0463753	0.718355	NA	NA	NA	NA
FBgn0010263	-0.0635148	0.796197	NA	NA	NA	NA
FBgn0010383	-0.0943093	0.588387	NA	NA	NA	NA
FBgn0010388	-2.11874	0.00209418	NA	NA	NA	NA
FBgn0010389	0.135796	0.65312	NA	NA	NA	NA
FBgn0010395	-0.126815	0.61275	NA	NA	NA	NA
FBgn0010424	0.158152	0.690737	NA	NA	NA	NA
FBgn0010434	-0.166425	0.0813492	NA	NA	-0.527112	0.999427
FBgn0010435	-0.260267	0.235194	NA	NA	NA	NA
FBgn0010482	-0.141265	0.682547	NA	NA	NA	NA
FBgn0011206	-0.121283	0.704788	NA	NA	NA	NA
FBgn0011274	-0.145776	0.617939	NA	NA	NA	NA
FBgn0011591	-0.313991	0.106967	NA	NA	0.0304594	0.999427
FBgn0011676	-0.0355305	0.954139	NA	NA	NA	NA
FBgn0011695	-0.047061	0.873808	NA	NA	NA	NA
FBgn0011706	-0.142217	0.849345	NA	NA	NA	NA
FBgn0011828	0.940443	0.0266934	NA	NA	NA	NA
FBgn0012037	-0.0124537	0.965297	NA	NA	NA	NA
FBgn0013272	-0.295068	0.0902909	NA	NA	0.0894699	0.999427
FBgn0013275	0.380497	0.0865822	NA	NA	NA	NA
FBgn0013276	0.30494	0.271318	NA	NA	NA	NA
FBgn0013277	0.404729	0.225571	NA	NA	NA	NA
FBgn0013278	0.415942	0.190645	NA	NA	NA	NA
FBgn0013279	0.318621	0.397056	NA	NA	NA	NA
FBgn0013469	-0.321956	0.469449	NA	NA	NA	NA
FBgn0013680	0.688779	0.329715	0.632935	0.8347	0.147459	0.999427
FBgn0013771	-1.53769	7.25932e-22	NA	NA	NA	NA
FBgn0013813	-0.888921	0.000115913	NA	NA	0.10932	0.999427
FBgn0013953	-0.0470057	0.742083	NA	NA	NA	NA
FBgn0013954	1.09678	4.93891e-19	NA	NA	0.249967	0.999427
FBgn0014073	-0.492367	0.0257721	NA	NA	NA	NA
FBgn0014076	-0.215536	0.227312	NA	NA	NA	NA
FBgn0014380	0.212782	0.377847	NA	NA	NA	NA
FBgn0014469	-0.352462	0.022864	NA	NA	0.353934	0.999427
FBgn0014863	0.609296	0.0321539	NA	NA	NA	NA
FBgn0015033	0.0939607	0.788937	NA	NA	NA	NA
FBgn0015037	-0.207037	0.588059	NA	NA	NA	NA
FBgn0015039	0.115442	0.573307	NA	NA	NA	NA
FBgn0015221	-0.281838	0.0315463	NA	NA	0.149848	0.999427
FBgn0015399	0.00276228	0.990252	NA	NA	-0.609453	0.999427
FBgn0015569	0.064859	0.734319	NA	NA	NA	NA
FBgn0015575	0.11196	0.734319	NA	NA	NA	NA
FBgn0015576	-0.267886	0.466268	NA	NA	NA	NA
FBgn0015766	-0.172704	0.421135	NA	NA	NA	NA
FBgn0015773	0.169942	0.651759	NA	NA	NA	NA
FBgn0015774	0.0970441	0.816313	NA	NA	NA	NA
FBgn0015777	0.0903801	0.688033	NA	NA	NA	NA
FBgn0015872	0.149555	0.595555	NA	NA	NA	NA
FBgn0016053	0.139796	0.374335	NA	NA	-0.0172162	0.999427
FBgn0016075	0.178401	0.430995	NA	NA	NA	NA
FBgn0016080	0.0259428	0.946166	NA	NA	0.352377	0.999427
FBgn0016684	0.178359	0.758225	NA	NA	NA	NA
FBgn0017482	0.151207	0.590438	NA	NA	NA	NA
FBgn0020255	-0.140716	0.167423	NA	NA	-0.0971624	0.999427
FBgn0020257	0.143422	0.742361	NA	NA	NA	NA
FBgn0020294	-0.196182	0.381314	NA	NA	0.118331	0.999427
FBgn0020299	-0.096832	0.768801	NA	NA	NA	NA
FBgn0020414	-0.0863201	0.721016	NA	NA	NA	NA
FBgn0020415	-0.149572	0.313015	NA	NA	NA	NA
FBgn0020521	0.226316	0.581696	NA	NA	NA	NA
FBgn0020762	-0.286225	0.144592	NA	NA	NA	NA
FBgn0022160	0.617869	0.0184573	NA	NA	NA	NA
FBgn0022774	0.262938	0.082614	NA	NA	NA	NA
FBgn0022984	-0.193788	0.114143	NA	NA	NA	NA
FBgn0022986	-0.27875	0.0507557	NA	NA	NA	NA
FBgn0023023	0.494387	0.0901744	NA	NA	0.161336	0.999427
FBgn0023076	-0.320896	0.374068	NA	NA	NA	NA
FBgn0023095	-0.0042329	0.980169	NA	NA	-0.260184	0.999427
FBgn0023214	-0.296052	0.343195	NA	NA	NA	NA
FBgn0023479	-0.139586	0.777877	NA	NA	NA	NA
FBgn0023520	0.543106	0.00257165	NA	NA	NA	NA
FBgn0023549	-0.0421008	0.843019	NA	NA	NA	NA
FBgn0024189	0	1	NA	NA	-1.23535	0.999427
FBgn0024234	0.389774	0.0660261	NA	NA	NA	NA
FBgn0024321	-0.0934627	0.755196	NA	NA	0.050224	0.999427
FBgn0024989	0.0276513	0.953085	NA	NA	NA	NA
FBgn0025111	0.422775	0.242285	NA	NA	0.361297	0.999427
FBgn0025391	-0.409735	0.270775	NA	NA	NA	NA
FBgn0025631	-0.290754	0.15264	NA	NA	NA	NA
FBgn0025680	0.619243	0.00339415	NA	NA	NA	NA
FBgn0026061	0.175824	0.238754	NA	NA	NA	NA
FBgn0026079	0.202621	0.0726009	NA	NA	-0.108814	0.999427
FBgn0026160	-0.0105577	0.979636	NA	NA	NA	NA
FBgn0026319	-0.242633	0.348304	NA	NA	NA	NA
FBgn0026562	0.342892	0.125226	NA	NA	NA	NA
FBgn0027106	0.257824	0.218063	NA	NA	NA	NA
FBgn0027339	-0.38127	0.0888029	NA	NA	0.175362	0.999427
FBgn0027341	-0.156931	0.662224	0.156086	0.94056	0.358971	0.999427
FBgn0027364	0.354511	0.064891	NA	NA	NA	NA
FBgn0027556	0.264171	0.700963	NA	NA	NA	NA
FBgn0027560	0.491907	0.164566	NA	NA	NA	NA
FBgn0027585	-0.0750881	0.781809	NA	NA	NA	NA
FBgn0027586	0.252649	0.419107	NA	NA	NA	NA
FBgn0027596	0.141869	0.39647	NA	NA	0.287637	0.999427
FBgn0027601	0.133355	0.36593	0.0713026	0.949085	NA	NA
FBgn0027611	-0.503732	0.00162718	NA	NA	NA	NA
FBgn0027843	0.299192	0.133162	NA	NA	0.2686	0.999427
FBgn0028341	0.607067	0.00862249	-0.883565	0.747465	0.0623212	0.999427
FBgn0028369	0.135674	0.642514	-0.0533653	0.949085	0.299023	0.999427
FBgn0028394	0.400741	0.00484532	NA	NA	NA	NA
FBgn0028527	0.0932824	0.653535	NA	NA	NA	NA
FBgn0028550	-0.310253	0.198525	NA	NA	0.138804	0.999427
FBgn0028572	0.231368	0.183612	NA	NA	NA	NA
FBgn0028622	0.389957	0.0601613	NA	NA	NA	NA
FBgn0028886	-0.490916	0.0315463	NA	NA	2.16541	0.999427
FBgn0028956	-0.234909	0.220262	NA	NA	NA	NA
FBgn0028988	-0.131343	0.767948	NA	NA	NA	NA
FBgn0029002	-0.166405	0.28496	NA	NA	NA	NA
FBgn0029082	1.63513	0.0417913	NA	NA	1.23075	0.999427
FBgn0029148	-0.000248514	0.999471	NA	NA	-0.0193934	0.999427
FBgn0029167	0.197265	0.615601	NA	NA	NA	NA
FBgn0029506	-0.119088	0.371165	NA	NA	-0.0321491	0.999427
FBgn0029507	-0.286268	0.460873	NA	NA	NA	NA
FBgn0029608	0.234811	0.594998	NA	NA	NA	NA
FBgn0029723	0.0755349	0.787474	NA	NA	NA	NA
FBgn0029766	-0.37325	0.0859478	NA	NA	0.0319547	0.999427
FBgn0029771	0.055952	0.883865	NA	NA	NA	NA
FBgn0029838	-0.125456	0.542837	NA	NA	NA	NA
FBgn0029843	-8.47023e-05	0.999917	NA	NA	NA	NA
FBgn0029878	-0.037013	0.772066	NA	NA	-0.0332189	0.999427
FBgn0029932	0.0959258	0.861165	NA	NA	NA	NA
FBgn0029939	0.264186	0.211781	NA	NA	NA	NA
FBgn0029966	-0.20974	0.339845	NA	NA	NA	NA
FBgn0030017	-0.505343	0.243733	NA	NA	0.18025	0.999427
FBgn0030040	0.0921956	0.543	-1.38407	0.119205	NA	NA
FBgn0030041	-0.39939	0.196022	NA	NA	NA	NA
FBgn0030091	0.148131	0.131892	NA	NA	-0.012653	0.999427
FBgn0030174	-0.22638	0.0739844	NA	NA	0.28086	0.999427
FBgn0030218	0.380779	0.0833745	NA	NA	NA	NA
FBgn0030234	0.304874	0.541243	NA	NA	NA	NA
FBgn0030237	-0.0723027	0.898124	NA	NA	NA	NA
FBgn0030266	0.326397	0.181204	NA	NA	0.217444	0.999427
FBgn0030300	0.232187	0.490988	NA	NA	NA	NA
FBgn0030309	-0.165677	0.480615	NA	NA	NA	NA
FBgn0030331	0.193281	0.441791	NA	NA	NA	NA
FBgn0030349	-0.250922	0.0437748	-0.496836	0.8347	0.0701859	0.999427
FBgn0030360	0.318822	0.460607	NA	NA	NA	NA
FBgn0030438	-0.475209	0.0477723	NA	NA	NA	NA
FBgn0030479	0.187365	0.244621	NA	NA	NA	NA
FBgn0030485	-0.277258	0.379787	NA	NA	NA	NA
FBgn0030594	0.798468	0.153746	NA	NA	NA	NA
FBgn0030596	0.173105	0.255746	NA	NA	NA	NA
FBgn0030600	0.676139	0.0474747	-0.0519009	0.949085	-0.51808	0.999427
FBgn0030662	0.142229	0.545909	NA	NA	NA	NA
FBgn0030796	-0.227826	0.477405	0.36782	0.8347	NA	NA
FBgn0030816	-0.106413	0.44543	NA	NA	NA	NA
FBgn0030839	0.297585	0.0888194	NA	NA	NA	NA
FBgn0030847	-0.139919	0.52737	NA	NA	NA	NA
FBgn0030884	0.108633	0.611482	NA	NA	NA	NA
FBgn0030899	-0.285992	0.682782	NA	NA	NA	NA
FBgn0030955	0.278134	0.0662265	NA	NA	NA	NA
FBgn0030976	-0.0605129	0.867709	NA	NA	NA	NA
FBgn0030999	0.607023	0.53755	NA	NA	-1.84719	0.999427
FBgn0031220	-0.136139	0.681901	NA	NA	NA	NA
FBgn0031275	-0.444436	0.38639	NA	NA	0.745082	0.999427
FBgn0031305	-0.0439022	0.817057	NA	NA	NA	NA
FBgn0031327	0.384403	0.3406	NA	NA	NA	NA
FBgn0031343	0.0871838	0.870987	NA	NA	NA	NA
FBgn0031414	0.319038	0.526729	NA	NA	NA	NA
FBgn0031461	-1.09728	0.0225831	NA	NA	NA	NA
FBgn0031571	-0.279396	0.159688	NA	NA	NA	NA
FBgn0031628	-0.224786	0.394206	NA	NA	NA	NA
FBgn0031717	0.106365	0.64503	NA	NA	NA	NA
FBgn0031756	0.0943154	0.650523	NA	NA	NA	NA
FBgn0031777	0.601325	0.0140638	NA	NA	NA	NA
FBgn0031816	0.224679	0.348022	NA	NA	NA	NA
FBgn0031888	0.356884	0.612453	NA	NA	NA	NA
FBgn0031894	-0.0775174	0.612583	NA	NA	NA	NA
FBgn0031907	0.586887	0.201032	NA	NA	NA	NA
FBgn0031908	0.0786695	0.847699	NA	NA	NA	NA
FBgn0031913	0.00982771	0.961745	NA	NA	NA	NA
FBgn0031914	-0.397436	0.120463	NA	NA	NA	NA
FBgn0031948	-0.457973	0.0227992	NA	NA	NA	NA
FBgn0031961	0.302895	0.267088	NA	NA	-0.133197	0.999427
FBgn0031974	0.856725	3.53608e-11	NA	NA	-6.07505	3.19629e-25
FBgn0031975	0.465362	0.00320081	NA	NA	NA	NA
FBgn0032006	-0.19123	0.167973	NA	NA	NA	NA
FBgn0032021	-0.284605	0.519347	NA	NA	NA	NA
FBgn0032022	0.344342	0.307367	NA	NA	NA	NA
FBgn0032025	0.176455	0.654302	NA	NA	NA	NA
FBgn0032075	0.0131243	0.9797	NA	NA	NA	NA
FBgn0032126	0.266757	0.0881678	NA	NA	NA	NA
FBgn0032129	-0.0407341	0.929625	NA	NA	NA	NA
FBgn0032140	0.236866	0.327596	NA	NA	NA	NA
FBgn0032149	0.353451	0.0776706	NA	NA	NA	NA
FBgn0032156	-0.296151	0.160003	NA	NA	NA	NA
FBgn0032167	-0.150976	0.533302	NA	NA	NA	NA
FBgn0032187	0.589978	0.0782402	NA	NA	NA	NA
FBgn0032211	0.646018	0.190048	NA	NA	NA	NA
FBgn0032218	-0.347536	0.098064	NA	NA	NA	NA
FBgn0032235	-0.240222	0.472125	NA	NA	-1.61106	0.0164258
FBgn0032253	0.471681	0.232316	NA	NA	2.44207	0.00299909
FBgn0032264	-0.177275	0.336029	NA	NA	NA	NA
FBgn0032297	-0.0185148	0.954851	NA	NA	-0.112375	0.999427
FBgn0032311	0.594363	0.0265101	NA	NA	NA	NA
FBgn0032405	-0.0667305	0.90757	NA	NA	NA	NA
FBgn0032422	0.0936361	0.596107	NA	NA	NA	NA
FBgn0032470	1.14643	0.292498	NA	NA	NA	NA
FBgn0032524	0.401159	0.0433527	NA	NA	NA	NA
FBgn0032666	-0.380599	0.130996	NA	NA	NA	NA
FBgn0032669	1.34912	0.0560048	NA	NA	NA	NA
FBgn0032670	-0.490514	0.333257	NA	NA	NA	NA
FBgn0032671	-0.161562	0.223254	NA	NA	NA	NA
FBgn0032683	-0.435076	0.0819435	NA	NA	NA	NA
FBgn0032684	-0.31258	0.0985189	NA	NA	NA	NA
FBgn0032694	0.248791	0.0640805	NA	NA	-0.226094	0.999427
FBgn0032713	0.0314642	0.89877	NA	NA	NA	NA
FBgn0032731	-0.240587	0.0369027	NA	NA	NA	NA
FBgn0032787	0.899413	3.58214e-08	NA	NA	NA	NA
FBgn0032891	4.07475	8.71644e-20	NA	NA	NA	NA
FBgn0032897	0.117134	0.296465	NA	NA	NA	NA
FBgn0032899	-0.223617	0.450635	NA	NA	NA	NA
FBgn0032946	-0.471158	0.119485	NA	NA	NA	NA
FBgn0033093	0.190772	0.665167	NA	NA	NA	NA
FBgn0033108	1.49091	0.463587	NA	NA	NA	NA
FBgn0033128	0.0961231	0.796197	NA	NA	NA	NA
FBgn0033132	0.751978	0.0421576	NA	NA	NA	NA
FBgn0033134	0.775402	0.0362343	NA	NA	NA	NA
FBgn0033153	0.0195927	0.931025	-0.156581	0.949085	NA	NA
FBgn0033159	-0.218434	0.642771	NA	NA	NA	NA
FBgn0033188	-0.169687	0.435483	NA	NA	NA	NA
FBgn0033214	0.154629	0.583994	NA	NA	NA	NA
FBgn0033274	0.401039	0.257953	NA	NA	NA	NA
FBgn0033302	-0.253402	0.577997	NA	NA	NA	NA
FBgn0033369	0.430618	0.811581	NA	NA	0.0337261	0.999427
FBgn0033387	0.509881	0.150378	0.798576	0.747465	0.857538	0.999427
FBgn0033388	0.531444	0.166057	-1.12254	0.439074	-0.393046	0.999427
FBgn0033395	0.0448064	0.679853	NA	NA	NA	NA
FBgn0033438	-0.155797	0.409685	NA	NA	NA	NA
FBgn0033446	0.41397	0.131892	NA	NA	NA	NA
FBgn0033483	-0.186958	0.588158	NA	NA	NA	NA
FBgn0033494	-0.242369	0.368171	NA	NA	-1.07148	0.734918
FBgn0033519	-0.810422	0.00656122	NA	NA	NA	NA
FBgn0033520	-0.604423	0.0474799	NA	NA	NA	NA
FBgn0033521	-0.681641	0.00656124	NA	NA	NA	NA
FBgn0033540	0.140721	0.270775	NA	NA	NA	NA
FBgn0033584	-0.767087	1.04581e-14	NA	NA	2.71904	6.02078e-06
FBgn0033652	-0.540303	0.0978868	NA	NA	NA	NA
FBgn0033654	0.0185055	0.957197	NA	NA	NA	NA
FBgn0033782	-0.349741	0.476612	NA	NA	NA	NA
FBgn0033787	-0.562342	0.0314416	NA	NA	NA	NA
FBgn0033810	1.18267	5.61492e-11	NA	NA	NA	NA
FBgn0033817	0.501275	0.18059	NA	NA	NA	NA
FBgn0033855	0.171159	0.888489	NA	NA	NA	NA
FBgn0033875	-0.157882	0.304454	NA	NA	NA	NA
FBgn0033887	-0.506133	0.00415181	NA	NA	NA	NA
FBgn0033919	-0.146859	0.617419	NA	NA	0.284	0.999427
FBgn0033926	-0.802106	2.83723e-25	NA	NA	-1.30066	0.208021
FBgn0033927	-0.654347	1.10574e-07	NA	NA	NA	NA
FBgn0033958	-3.46886	2.76946e-11	NA	NA	NA	NA
FBgn0033978	-1.28265	1.02343e-06	NA	NA	1.60418	1.94707e-05
FBgn0033980	-1.4378	0.000757961	NA	NA	NA	NA
FBgn0033982	-0.229066	0.435765	NA	NA	NA	NA
FBgn0034005	-0.396298	0.418406	NA	NA	NA	NA
FBgn0034075	-0.112455	0.65241	NA	NA	NA	NA
FBgn0034085	-1.10284	0.0142508	NA	NA	NA	NA
FBgn0034142	-0.23375	0.26278	NA	NA	NA	NA
FBgn0034143	0.11118	0.468756	NA	NA	NA	NA
FBgn0034145	-0.257922	0.339845	NA	NA	NA	NA
FBgn0034194	0.191003	0.271507	NA	NA	NA	NA
FBgn0034219	-0.268393	0.50021	NA	NA	NA	NA
FBgn0034253	-0.302803	0.201072	NA	NA	-0.0446148	0.999427
FBgn0034264	0.714018	0.245167	NA	NA	NA	NA
FBgn0034275	0.451535	0.188325	NA	NA	NA	NA
FBgn0034312	0.162639	0.491619	NA	NA	NA	NA
FBgn0034406	0.558856	3.88976e-05	0.249581	0.947322	NA	NA
FBgn0034436	-0.178679	0.259061	NA	NA	-0.195237	0.999427
FBgn0034438	0.475079	0.0666039	NA	NA	0.620073	0.999427
FBgn0034439	1.90741	1.57479e-08	NA	NA	NA	NA
FBgn0034443	0.0506098	0.780819	NA	NA	NA	NA
FBgn0034493	0.0535169	0.867312	NA	NA	0.89755	0.999427
FBgn0034500	0.152261	0.281275	NA	NA	NA	NA
FBgn0034501	-0.0935904	0.477348	NA	NA	NA	NA
FBgn0034512	0.00922794	0.986202	NA	NA	NA	NA
FBgn0034602	-0.458186	0.057731	NA	NA	NA	NA
FBgn0034638	-0.0551137	0.848275	NA	NA	NA	NA
FBgn0034639	-0.205344	0.662405	NA	NA	NA	NA
FBgn0034659	1.98675	0.102971	NA	NA	1.76835	0.841281
FBgn0034709	-0.0695943	0.683321	NA	NA	0.0788687	0.999427
FBgn0034718	-0.229527	0.334408	NA	NA	NA	NA
FBgn0034761	0.425591	0.064985	NA	NA	NA	NA
FBgn0034861	0.414011	0.278656	NA	NA	NA	NA
FBgn0034903	-0.349774	0.203706	NA	NA	NA	NA
FBgn0035023	-0.164312	0.67728	NA	NA	NA	NA
FBgn0035049	-0.329616	0.46718	NA	NA	NA	NA
FBgn0035099	-0.210285	0.502198	NA	NA	0.172567	0.999427
FBgn0035131	-0.34863	0.443643	NA	NA	NA	NA
FBgn0035132	-0.308224	0.0985189	NA	NA	NA	NA
FBgn0035160	0.0899493	0.61568	NA	NA	NA	NA
FBgn0035262	-0.0272205	0.946787	NA	NA	NA	NA
FBgn0035290	-0.214128	0.467686	NA	NA	NA	NA
FBgn0035308	-0.0523077	0.818838	NA	NA	0.00673813	0.999427
FBgn0035490	-0.485284	0.195869	NA	NA	NA	NA
FBgn0035497	-0.332563	0.0952186	NA	NA	NA	NA
FBgn0035542	-0.0811836	0.613283	NA	NA	NA	NA
FBgn0035574	-0.0978403	0.691337	NA	NA	NA	NA
FBgn0035656	0.0960801	0.854726	NA	NA	NA	NA
FBgn0035695	-0.0893689	0.78556	NA	NA	NA	NA
FBgn0035710	0.0652933	0.661271	NA	NA	NA	NA
FBgn0035763	-0.130414	0.218467	NA	NA	0.177686	0.999427
FBgn0035767	-0.0127428	0.964795	NA	NA	NA	NA
FBgn0035770	0.240979	0.103538	NA	NA	NA	NA
FBgn0035791	-0.275184	0.282827	NA	NA	NA	NA
FBgn0035844	-0.1307	0.74838	0.199814	0.947322	NA	NA
FBgn0035868	-0.395531	0.0972099	NA	NA	NA	NA
FBgn0035917	0.241207	0.367781	NA	NA	NA	NA
FBgn0035975	-0.551967	0.140241	NA	NA	NA	NA
FBgn0035976	-0.0171206	0.972921	NA	NA	NA	NA
FBgn0036091	0.564472	0.116596	NA	NA	NA	NA
FBgn0036101	-0.474721	0.236236	NA	NA	NA	NA
FBgn0036155	0.156983	0.377603	NA	NA	NA	NA
FBgn0036205	-0.0983318	0.682547	NA	NA	NA	NA
FBgn0036288	0.493579	0.208995	NA	NA	NA	NA
FBgn0036381	-0.0396959	0.912275	NA	NA	NA	NA
FBgn0036382	0.508707	0.111531	NA	NA	NA	NA
FBgn0036433	-0.126779	0.515922	NA	NA	NA	NA
FBgn0036454	-0.207703	0.491606	NA	NA	NA	NA
FBgn0036640	-0.122468	0.346622	NA	NA	0.64208	0.337285
FBgn0036714	-0.515785	0.000176097	NA	NA	-0.493747	0.841281
FBgn0036732	-0.108376	0.571997	NA	NA	NA	NA
FBgn0036734	-0.0150157	0.911192	NA	NA	NA	NA
FBgn0036752	-0.140582	0.367781	NA	NA	NA	NA
FBgn0036756	0.0358468	0.90794	NA	NA	NA	NA
FBgn0036834	-0.170531	0.649242	NA	NA	NA	NA
FBgn0036882	-0.194373	0.611244	NA	NA	0.31325	0.999427
FBgn0036926	0.0540072	0.891559	NA	NA	NA	NA
FBgn0036945	0.729448	0.179691	NA	NA	NA	NA
FBgn0037007	-0.227917	0.126335	NA	NA	NA	NA
FBgn0037012	-0.216836	0.342921	NA	NA	-0.152214	0.999427
FBgn0037166	0.019012	0.972443	NA	NA	NA	NA
FBgn0037186	0.202731	0.693055	NA	NA	NA	NA
FBgn0037290	0.187811	0.682547	NA	NA	NA	NA
FBgn0037409	-0.867724	0.0264502	NA	NA	NA	NA
FBgn0037447	0.130717	0.724605	NA	NA	NA	NA
FBgn0037519	0.0452442	0.924365	NA	NA	NA	NA
FBgn0037520	-0.146736	0.725173	NA	NA	NA	NA
FBgn0037521	0.206853	0.611795	NA	NA	NA	NA
FBgn0037525	-0.0459858	0.794681	NA	NA	0.214196	0.999427
FBgn0037548	0.266702	0.194838	NA	NA	0.328093	0.999427
FBgn0037552	-0.21857	0.191039	NA	NA	-0.243667	0.999427
FBgn0037577	0.780456	0.0324824	NA	NA	NA	NA
FBgn0037730	-0.738937	0.37474	NA	NA	-1.36998	0.999427
FBgn0037796	-0.341427	0.328221	NA	NA	NA	NA
FBgn0037836	-0.00260403	0.996474	NA	NA	NA	NA
FBgn0037898	0.33387	0.22554	NA	NA	NA	NA
FBgn0037934	-0.200692	0.368171	NA	NA	NA	NA
FBgn0037936	-0.259165	0.325769	NA	NA	NA	NA
FBgn0037956	0.0706677	0.764591	NA	NA	NA	NA
FBgn0037989	-0.169941	0.507067	NA	NA	NA	NA
FBgn0038088	-0.407297	0.150229	NA	NA	NA	NA
FBgn0038207	-0.283115	0.496508	NA	NA	NA	NA
FBgn0038243	0.102054	0.496119	NA	NA	NA	NA
FBgn0038260	0.231973	0.316278	NA	NA	NA	NA
FBgn0038294	0.188408	0.327596	NA	NA	NA	NA
FBgn0038321	0.0805742	0.711001	NA	NA	NA	NA
FBgn0038460	-0.051875	0.836616	NA	NA	NA	NA
FBgn0038465	0.0626157	0.564182	NA	NA	NA	NA
FBgn0038610	0.241581	0.206884	NA	NA	NA	NA
FBgn0038638	-0.0669234	0.811778	NA	NA	0.309622	0.999427
FBgn0038681	-0.307156	0.322537	NA	NA	NA	NA
FBgn0038682	-0.0328609	0.930352	NA	NA	NA	NA
FBgn0038720	-0.0127402	0.965297	NA	NA	NA	NA
FBgn0038774	0.568339	0.136605	NA	NA	NA	NA
FBgn0038799	3.67273	0.0478567	NA	NA	2.49368	0.999427
FBgn0038826	-0.27766	0.319677	NA	NA	0.321569	0.999427
FBgn0038842	0.179355	0.292109	NA	NA	NA	NA
FBgn0038881	-0.0999885	0.63703	NA	NA	0.305353	0.999427
FBgn0038938	1.05932	0.0854319	NA	NA	NA	NA
FBgn0038981	0.14734	0.488759	NA	NA	NA	NA
FBgn0038986	0.00652115	0.990458	NA	NA	0.93898	0.999427
FBgn0039039	1.90708	0.317771	NA	NA	3.30099	0.999427
FBgn0039075	-0.228753	0.504822	NA	NA	NA	NA
FBgn0039084	-0.175446	0.678058	NA	NA	NA	NA
FBgn0039114	-0.117103	0.609021	NA	NA	NA	NA
FBgn0039155	0.075765	0.704594	NA	NA	NA	NA
FBgn0039266	-0.35923	0.0463324	NA	NA	NA	NA
FBgn0039312	0.91623	0.0990589	NA	NA	NA	NA
FBgn0039313	0.826659	0.0321539	NA	NA	NA	NA
FBgn0039328	0.0265538	0.959929	NA	NA	NA	NA
FBgn0039419	-0.301686	0.17354	NA	NA	NA	NA
FBgn0039431	-0.263305	0.0845996	NA	NA	0.145858	0.999427
FBgn0039486	0.537995	0.124579	NA	NA	NA	NA
FBgn0039529	0.50825	0.0438728	NA	NA	NA	NA
FBgn0039620	0.0774446	0.862987	NA	NA	NA	NA
FBgn0039633	-0.190004	0.221584	NA	NA	0.125814	0.999427
FBgn0039678	0.149132	0.668956	NA	NA	NA	NA
FBgn0039738	0.184507	0.344778	NA	NA	NA	NA
FBgn0039748	0.383658	0.222187	NA	NA	NA	NA
FBgn0039756	-0.238866	0.494748	NA	NA	NA	NA
FBgn0039776	0.401771	0.0265101	NA	NA	NA	NA
FBgn0039809	-0.168335	0.625078	NA	NA	0.221286	0.999427
FBgn0039827	0.0886958	0.811778	NA	NA	NA	NA
FBgn0039836	-0.000557481	0.999491	NA	NA	NA	NA
FBgn0039862	-0.330651	0.201401	NA	NA	0.268814	0.999427
FBgn0039872	0.25662	0.726885	NA	NA	NA	NA
FBgn0039883	-0.0743815	0.898588	0.185407	0.915267	NA	NA
FBgn0039925	-0.206346	0.642461	NA	NA	NA	NA
FBgn0040038	0.594492	0.453437	0.2203	0.8347	0.102347	0.999427
FBgn0040089	-0.11074	0.683872	NA	NA	NA	NA
FBgn0040299	-0.194693	0.837218	NA	NA	NA	NA
FBgn0040351	0.140485	0.845845	NA	NA	NA	NA
FBgn0040364	0.039636	0.881894	NA	NA	NA	NA
FBgn0040370	0.145361	0.65241	NA	NA	NA	NA
FBgn0040398	-0.0136999	0.972921	NA	NA	NA	NA
FBgn0040491	0.439587	0.0896523	NA	NA	NA	NA
FBgn0040514	-0.187493	0.651755	NA	NA	NA	NA
FBgn0040551	0.617993	0.0846766	NA	NA	NA	NA
FBgn0040609	0.0211029	0.963219	NA	NA	NA	NA
FBgn0040765	0.0185925	0.952628	NA	NA	NA	NA
FBgn0040823	-0.401562	0.0451159	NA	NA	0.537379	0.999427
FBgn0040827	-0.312599	0.617939	NA	NA	NA	NA
FBgn0040832	0.108117	0.79234	NA	NA	NA	NA
FBgn0040850	0.352729	0.160245	NA	NA	NA	NA
FBgn0041180	-0.0459591	0.782558	NA	NA	NA	NA
FBgn0041182	1.5952	0.000458984	NA	NA	NA	NA
FBgn0041184	0.102344	0.653117	NA	NA	0.215447	0.999427
FBgn0041712	-0.196061	0.715993	NA	NA	NA	NA
FBgn0041721	0.73774	0.196189	NA	NA	NA	NA
FBgn0042094	0.0210118	0.898674	NA	NA	NA	NA
FBgn0043364	-0.443617	0.00237387	NA	NA	NA	NA
FBgn0043783	-0.160059	0.783803	NA	NA	NA	NA
FBgn0043841	-0.0353448	0.835604	NA	NA	NA	NA
FBgn0044047	-0.340085	0.168043	NA	NA	NA	NA
FBgn0044510	0.145862	0.380139	0.196185	0.915267	0.276151	0.999427
FBgn0045064	0.0861758	0.568169	NA	NA	NA	NA
FBgn0045479	0.0118178	0.994008	NA	NA	1.20891	0.379891
FBgn0046887	1.08134	0.00952256	NA	NA	NA	NA
FBgn0050015	-0.26378	0.249739	NA	NA	-0.159797	0.999427
FBgn0050069	-0.378407	0.0716244	NA	NA	NA	NA
FBgn0050089	0.00870923	0.982271	NA	NA	NA	NA
FBgn0050104	-0.0508613	0.829617	NA	NA	NA	NA
FBgn0050115	0.135405	0.413719	1.07583	0.244112	-0.0346432	0.999427
FBgn0050197	0.0474854	0.891769	NA	NA	NA	NA
FBgn0050345	0.0252235	0.893015	NA	NA	NA	NA
FBgn0050401	0.883371	0.129385	NA	NA	NA	NA
FBgn0050418	0.227349	0.557512	NA	NA	0.422096	0.999427
FBgn0050428	0.0829218	0.758744	NA	NA	NA	NA
FBgn0050460	-1.68199	2.31698e-17	NA	NA	0.5159	0.999427
FBgn0050466	-0.423305	0.0477723	NA	NA	NA	NA
FBgn0051004	-0.144915	0.815498	NA	NA	NA	NA
FBgn0051029	-0.0748743	0.81971	NA	NA	0.497974	0.999427
FBgn0051053	0.0112835	0.965708	NA	NA	NA	NA
FBgn0051116	-0.196888	0.39603	NA	NA	NA	NA
FBgn0051279	0.298039	0.434262	NA	NA	NA	NA
FBgn0051313	-0.286736	0.512523	NA	NA	NA	NA
FBgn0051324	0.13595	0.519963	NA	NA	-0.0297979	0.999427
FBgn0051354	0.777378	0.03807	NA	NA	NA	NA
FBgn0051514	0.373202	0.348022	NA	NA	NA	NA
FBgn0051525	-0.369932	0.300224	NA	NA	NA	NA
FBgn0051612	-0.493278	0.0310578	NA	NA	-1.84612	0.000359195
FBgn0051614	-0.15804	0.555389	NA	NA	NA	NA
FBgn0051617	0.281829	0.0606107	NA	NA	NA	NA
FBgn0051661	-0.0481183	0.853388	NA	NA	NA	NA
FBgn0051710	-0.421686	0.132733	NA	NA	NA	NA
FBgn0051781	0.707992	0.052145	NA	NA	NA	NA
FBgn0051807	-0.0967134	0.814154	NA	NA	NA	NA
FBgn0051869	-0.019101	0.9487	NA	NA	NA	NA
FBgn0051973	-0.570354	0.141591	0.151131	0.947322	NA	NA
FBgn0052091	-0.10218	0.579039	NA	NA	NA	NA
FBgn0052099	-0.211586	0.245053	NA	NA	NA	NA
FBgn0052137	-0.279146	0.0848456	NA	NA	NA	NA
FBgn0052195	-0.29219	0.241391	NA	NA	NA	NA
FBgn0052218	-0.280846	0.245595	NA	NA	NA	NA
FBgn0052280	0.194416	0.570123	NA	NA	NA	NA
FBgn0052311	0.241233	0.306773	NA	NA	NA	NA
FBgn0052364	0.613711	0.0234397	NA	NA	NA	NA
FBgn0052369	-0.190479	0.455968	NA	NA	0.301933	0.999427
FBgn0052448	0.637545	0.0558833	NA	NA	NA	NA
FBgn0052476	-0.255538	0.570092	NA	NA	NA	NA
FBgn0052625	0.151998	0.333524	NA	NA	NA	NA
FBgn0052687	-0.115467	0.553109	NA	NA	NA	NA
FBgn0052702	0.00767391	0.975498	NA	NA	0.183217	0.999427
FBgn0052773	0.0237572	0.958887	NA	NA	NA	NA
FBgn0052816	-0.448815	0.0265101	NA	NA	NA	NA
FBgn0052850	0.115252	0.415255	NA	NA	0.296217	0.999427
FBgn0053080	0.158483	0.459292	NA	NA	NA	NA
FBgn0053099	0.0815501	0.811532	NA	NA	NA	NA
FBgn0053108	-0.0696849	0.869131	NA	NA	NA	NA
FBgn0053196	0.344787	0.368944	NA	NA	NA	NA
FBgn0053207	1.05925	0.00127417	NA	NA	0.718895	0.999427
FBgn0053508	1.46827	0.205484	NA	NA	3.23144	0.755785
FBgn0053519	0.121604	0.77432	NA	NA	NA	NA
FBgn0053810	0.176259	0.294178	NA	NA	NA	NA
FBgn0053813	0.252317	0.047633	NA	NA	NA	NA
FBgn0053816	0.0961591	0.438136	NA	NA	NA	NA
FBgn0053819	0.200794	0.133162	NA	NA	NA	NA
FBgn0053822	0.244417	0.0614462	NA	NA	NA	NA
FBgn0053825	0.205182	0.183612	NA	NA	NA	NA
FBgn0053828	0.222236	0.0766442	NA	NA	NA	NA
FBgn0053831	0.215213	0.0960622	NA	NA	NA	NA
FBgn0053855	0.15189	0.431505	NA	NA	NA	NA
FBgn0053858	0.0327565	0.868488	NA	NA	NA	NA
FBgn0053861	-0.161519	0.345484	NA	NA	NA	NA
FBgn0053868	0.839963	8.10138e-06	NA	NA	NA	NA
FBgn0053926	0.161158	0.693585	NA	NA	NA	NA
FBgn0053970	-0.115661	0.639802	NA	NA	NA	NA
FBgn0058160	-0.417035	0.0257721	0.120279	0.947322	-0.009642	0.999427
FBgn0058178	0.241265	0.289905	-0.101559	0.8347	0.228658	0.999427
FBgn0058469	0.5835	0.130454	NA	NA	0.472698	0.999427
FBgn0060296	0.0575767	0.764609	NA	NA	0.0143599	0.999427
FBgn0062449	-0.585356	1.70302e-07	NA	NA	NA	NA
FBgn0062978	-0.337027	0.295534	NA	NA	0.0494578	0.999427
FBgn0063497	-0.0530708	0.880899	NA	NA	NA	NA
FBgn0063499	-0.0932418	0.68847	NA	NA	NA	NA
FBgn0065046	0.765183	0.00414998	NA	NA	-0.0498486	0.999427
FBgn0065047	0.79999	6.48813e-05	NA	NA	NA	NA
FBgn0065048	0.829159	1.06417e-05	NA	NA	NA	NA
FBgn0065055	0.73845	0.00314606	NA	NA	NA	NA
FBgn0065098	0.609299	0.0215286	NA	NA	NA	NA
FBgn0069923	0.614046	0.0524144	NA	NA	NA	NA
FBgn0069938	1.08742	0.200626	0.715646	0.747465	NA	NA
FBgn0082925	0.735308	0.0469618	NA	NA	NA	NA
FBgn0082947	0.301946	0.425659	NA	NA	NA	NA
FBgn0082958	0.719859	0.050394	NA	NA	NA	NA
FBgn0082959	0.514488	0.15279	NA	NA	NA	NA
FBgn0082966	0.256244	0.329715	NA	NA	NA	NA
FBgn0082971	0.478719	0.0817149	NA	NA	NA	NA
FBgn0082974	0.599742	0.0613857	NA	NA	NA	NA
FBgn0082980	0.657773	0.0660261	NA	NA	NA	NA
FBgn0082981	0.485298	0.0728932	NA	NA	NA	NA
FBgn0083001	0.789394	0.0225831	NA	NA	NA	NA
FBgn0083003	0.728235	0.230877	NA	NA	NA	NA
FBgn0083005	0.911763	0.00549607	NA	NA	NA	NA
FBgn0083007	0.705747	0.0186055	NA	NA	NA	NA
FBgn0083010	0.411055	0.0881678	NA	NA	NA	NA
FBgn0083011	0.190505	0.481607	NA	NA	NA	NA
FBgn0083039	0.788313	0.00458682	NA	NA	0.173153	0.999427
FBgn0083040	0.732057	0.0585578	NA	NA	NA	NA
FBgn0083041	0.822106	0.00246995	NA	NA	NA	NA
FBgn0083042	0.724772	0.0176176	NA	NA	NA	NA
FBgn0083048	0.493677	0.0440961	NA	NA	NA	NA
FBgn0083049	0.718	0.0367557	NA	NA	NA	NA
FBgn0083050	0.473984	0.0296899	NA	NA	NA	NA
FBgn0083940	-0.0536886	0.841723	NA	NA	0.256331	0.999427
FBgn0083949	1.80916	0.228354	NA	NA	0.962193	0.999427
FBgn0085279	0.165094	0.469558	NA	NA	NA	NA
FBgn0085354	-0.27326	0.303829	NA	NA	NA	NA
FBgn0085362	-0.281347	0.298322	NA	NA	NA	NA
FBgn0085376	-0.0873318	0.606152	NA	NA	0.125223	0.999427
FBgn0085382	0.686504	0.315408	NA	NA	0.798746	0.517997
FBgn0085383	3.45127	0.0614462	NA	NA	0.411936	0.999427
FBgn0085407	-0.423531	0.420437	NA	NA	NA	NA
FBgn0085408	-0.350676	0.0888194	NA	NA	-0.384465	0.999427
FBgn0085410	0.0342448	0.952628	NA	NA	NA	NA
FBgn0085412	-0.0952524	0.609796	NA	NA	0.155088	0.999427
FBgn0085413	0.713231	0.149538	0.26715	0.915267	NA	NA
FBgn0085446	-0.395873	0.0344579	-0.126854	0.949085	-0.344804	0.999427
FBgn0085450	-0.516058	0.000329043	NA	NA	0.650823	0.264125
FBgn0085638	-0.191587	0.163549	0.240929	0.8347	0.134348	0.999427
FBgn0085732	-0.244005	0.0751647	NA	NA	NA	NA
FBgn0085753	0.336168	0.0463795	-0.463762	0.876543	NA	NA
FBgn0085771	0.476847	0.233156	NA	NA	NA	NA
FBgn0085810	0.000417866	0.999342	NA	NA	0.389248	0.999427
FBgn0085813	1.95186	0.0632765	NA	NA	NA	NA
FBgn0085819	0.456298	0.242602	NA	NA	NA	NA
FBgn0086265	-0.41093	0.0477723	NA	NA	NA	NA
FBgn0086365	0.231123	0.368171	NA	NA	NA	NA
FBgn0086408	-0.0322453	0.898124	NA	NA	NA	NA
FBgn0086447	0.0244013	0.909071	NA	NA	NA	NA
FBgn0086450	0.746216	0.0157856	NA	NA	NA	NA
FBgn0086600	0.773329	0.0314471	NA	NA	NA	NA
FBgn0086602	0.163886	0.595555	NA	NA	NA	NA
FBgn0086658	0.722905	0.0474747	NA	NA	NA	NA
FBgn0086659	0.602884	0.0265101	NA	NA	0.067013	0.999427
FBgn0086661	0.618927	0.0928438	NA	NA	NA	NA
FBgn0086665	0.734444	0.000744776	NA	NA	NA	NA
FBgn0086666	0.95526	0.00882377	NA	NA	NA	NA
FBgn0086667	0.722289	0.0102125	NA	NA	0.0505035	0.999427
FBgn0086669	0.780301	0.00692214	NA	NA	NA	NA
FBgn0086671	0.535935	0.0314471	NA	NA	NA	NA
FBgn0086698	0.0893464	0.594261	NA	NA	NA	NA
FBgn0086708	-0.11249	0.745399	NA	NA	NA	NA
FBgn0086758	0.128876	0.805555	NA	NA	NA	NA
FBgn0086917	0.438174	0.862264	-0.0485772	0.949085	-0.171652	0.999427
FBgn0087012	0.660999	0.21359	NA	NA	0.184886	0.999427
FBgn0087035	-0.269284	0.0593713	NA	NA	0.067362	0.999427
FBgn0250757	1.2439	0.174082	NA	NA	NA	NA
FBgn0250835	-0.0524091	0.897271	NA	NA	NA	NA
FBgn0250871	-0.220303	0.453437	NA	NA	NA	NA
FBgn0259163	-0.0682238	0.769049	NA	NA	NA	NA
FBgn0259173	0.111402	0.777357	NA	NA	NA	NA
FBgn0259209	0.362724	0.118815	NA	NA	NA	NA
FBgn0259229	2.00926	0.183612	NA	NA	0.880447	0.999427
FBgn0259244	0.305838	0.587686	NA	NA	NA	NA
FBgn0259736	-0.120904	0.731162	NA	NA	NA	NA
FBgn0259878	-0.03333	0.846939	NA	NA	NA	NA
FBgn0259977	0.312818	0.368171	NA	NA	NA	NA
FBgn0259993	0.378684	0.0735072	NA	NA	NA	NA
FBgn0260004	-0.0490719	0.893302	NA	NA	NA	NA
FBgn0260400	-0.0569595	0.897961	NA	NA	NA	NA
FBgn0260660	-0.337884	0.101869	NA	NA	NA	NA
FBgn0260768	-0.125187	0.674814	NA	NA	-0.0690095	0.999427
FBgn0260942	0.153827	0.357809	NA	NA	NA	NA
FBgn0260964	0.35213	0.275261	NA	NA	NA	NA
FBgn0261113	-0.373468	0.0321539	NA	NA	0.0355064	0.999427
FBgn0261258	-0.281541	0.120555	NA	NA	0.0801388	0.999427
FBgn0261461	-0.144936	0.145499	NA	NA	0.00901947	0.999427
FBgn0261504	0.583056	0.0321539	NA	NA	NA	NA
FBgn0261505	-0.211833	0.135437	NA	NA	NA	NA
FBgn0261552	-0.182873	0.397056	NA	NA	0.0908762	0.999427
FBgn0261555	-0.398066	0.0459688	NA	NA	NA	NA
FBgn0261563	0.151072	0.435956	NA	NA	NA	NA
FBgn0261612	0.776971	0.238413	NA	NA	NA	NA
FBgn0261639	-0.0689161	0.682025	NA	NA	NA	NA
FBgn0261640	0.123863	0.386443	NA	NA	NA	NA
FBgn0261788	0.41075	0.259016	NA	NA	NA	NA
FBgn0261799	-0.416457	0.362437	NA	NA	NA	NA
FBgn0261801	0.424003	0.174098	0.312902	0.915267	0.0635141	0.999427
FBgn0261822	-0.344646	0.069526	NA	NA	0.273896	0.999427
FBgn0262003	0.127819	0.809043	NA	NA	NA	NA
FBgn0262004	0.0858157	0.791375	NA	NA	NA	NA
FBgn0262104	-0.156457	0.682547	NA	NA	NA	NA
FBgn0262123	-0.252142	0.169482	0.0441824	0.949085	0.603204	0.08288
FBgn0262160	-0.037175	0.870084	NA	NA	-0.234653	0.999427
FBgn0262475	-0.1703	0.487335	NA	NA	-0.117629	0.999427
FBgn0262508	0.0606589	0.816901	NA	NA	NA	NA
FBgn0262509	-0.145878	0.666065	0.0630428	0.949085	NA	NA
FBgn0262608	0.33651	0.0451159	NA	NA	-0.285205	0.999427
FBgn0262686	0.767641	0.125761	NA	NA	NA	NA
FBgn0262867	-0.255208	0.555445	NA	NA	NA	NA
FBgn0263018	0.52683	0.0397136	NA	NA	NA	NA
FBgn0263019	-0.0630504	0.854291	NA	NA	NA	NA
FBgn0263111	-0.301658	0.299114	NA	NA	0.373884	0.999427
FBgn0263316	0.0686287	0.780897	NA	NA	NA	NA
FBgn0263397	0.381004	0.238111	NA	NA	NA	NA
FBgn0263413	-0.258794	0.50183	NA	NA	NA	NA
FBgn0263459	0.461586	0.15695	NA	NA	0.987353	0.22354
FBgn0263468	0.535114	0.0321539	NA	NA	NA	NA
FBgn0263481	0.288475	0.454379	NA	NA	NA	NA
FBgn0263489	0.979131	0.0166339	NA	NA	NA	NA
FBgn0263492	0.0796743	0.867709	NA	NA	NA	NA
FBgn0263510	0.308576	0.0391092	NA	NA	NA	NA
FBgn0263705	0.380003	0.0857818	NA	NA	NA	NA
FBgn0263772	0.0166769	0.946787	NA	NA	0.463408	0.999427
FBgn0263873	0.133127	0.606352	NA	NA	0.0779975	0.999427
FBgn0263930	-0.278185	0.238009	NA	NA	0.0997736	0.999427
FBgn0263973	-0.212515	0.468802	NA	NA	NA	NA
FBgn0263995	-0.215457	0.526601	NA	NA	0.133978	0.999427
FBgn0264089	0.181723	0.430613	NA	NA	-0.733624	0.83003
FBgn0264273	-0.240382	0.43357	NA	NA	NA	NA
FBgn0264385	0.0902935	0.659646	NA	NA	NA	NA
FBgn0264439	-0.130401	0.611928	NA	NA	NA	NA
FBgn0264489	-0.11865	0.774166	NA	NA	NA	NA
FBgn0264490	-0.18897	0.361712	NA	NA	0.195576	0.999427
FBgn0264502	0.194982	0.565726	NA	NA	NA	NA
FBgn0264542	0.0037744	0.985197	NA	NA	0.573887	0.29676
FBgn0264556	-0.401954	0.230597	NA	NA	NA	NA
FBgn0264695	0.117336	0.49686	NA	NA	-0.073379	0.999427
FBgn0264834	-0.318703	0.472913	NA	NA	0.160372	0.999427
FBgn0264894	-0.413353	0.0584326	1.43766	0.0572779	1.29925	0.00199472
FBgn0264975	-0.243148	0.0672288	NA	NA	-0.0645987	0.999427
FBgn0265002	1.08587	0.0824113	NA	NA	NA	NA
FBgn0265045	0.253984	0.185424	NA	NA	NA	NA
FBgn0265082	-0.0349168	0.845999	-0.376848	0.86708	NA	NA
FBgn0265180	-0.246387	0.595646	NA	NA	0.616413	0.343793
FBgn0265185	-0.39042	0.350512	NA	NA	NA	NA
FBgn0265274	-0.132663	0.452282	NA	NA	NA	NA
FBgn0265276	-0.345625	0.0926185	NA	NA	0.229072	0.999427
FBgn0265296	1.51035	0.0373647	NA	NA	0.741768	0.999427
FBgn0265316	0.236106	0.404002	NA	NA	NA	NA
FBgn0265356	0.397607	0.219969	NA	NA	NA	NA
FBgn0265413	-0.00765001	0.966865	NA	NA	NA	NA
FBgn0265434	-0.171162	0.221585	NA	NA	-0.240442	0.999427
FBgn0265457	0.219974	0.677811	NA	NA	NA	NA
FBgn0265487	-0.0650086	0.786978	NA	NA	0.0746767	0.999427
FBgn0265508	0.505956	0.365656	NA	NA	NA	NA
FBgn0265548	3.5394	0.221888	NA	NA	NA	NA
FBgn0265669	0.570556	0.163549	NA	NA	NA	NA
FBgn0265726	0.0928895	0.758648	NA	NA	NA	NA
FBgn0265767	0.541198	0.107693	NA	NA	NA	NA
FBgn0265977	0.0137305	0.971399	NA	NA	NA	NA
FBgn0265991	-0.1254	0.555389	NA	NA	-0.029416	0.999427
FBgn0266000	-0.283643	0.0611578	NA	NA	-0.203068	0.999427
FBgn0266377	-0.18005	0.374335	NA	NA	NA	NA
FBgn0266414	-0.295925	0.317347	NA	NA	NA	NA
FBgn0266418	-0.067712	0.540179	NA	NA	0.219387	0.999427
FBgn0266758	-0.0626075	0.822688	NA	NA	NA	NA
FBgn0267033	-0.116061	0.650317	NA	NA	0.125226	0.999427
FBgn0267191	0.108838	0.829884	NA	NA	NA	NA
FBgn0267336	-0.193494	0.315995	NA	NA	0.084553	0.999427
FBgn0267348	0.0128467	0.957106	NA	NA	0.2831	0.999427
FBgn0267428	-0.634605	0.0225831	0.311262	0.243518	0.340756	0.841281
FBgn0267505	1.15679	0.161549	NA	NA	NA	NA
FBgn0267506	1.19855	0.176997	NA	NA	NA	NA
FBgn0267507	1.23644	0.139965	NA	NA	NA	NA
FBgn0267508	1.51328	0.163285	NA	NA	NA	NA
FBgn0267511	0.440093	0.242285	NA	NA	NA	NA
FBgn0267515	0.304395	0.0962847	NA	NA	NA	NA
FBgn0267516	1.02967	0.133666	NA	NA	NA	NA
FBgn0267519	0.310681	0.0598013	NA	NA	NA	NA
FBgn0267520	2.1024	0.185912	NA	NA	NA	NA
FBgn0267668	0.165109	0.718005	NA	NA	NA	NA
FBgn0267704	0.283552	0.410261	0.121718	0.887926	0.0296303	0.999427
FBgn0267728	1.03022	1.9634e-06	NA	NA	0.143376	0.999427
FBgn0267798	1.05266	0.0104953	NA	NA	NA	NA
FBgn0267826	0.0522375	0.903105	NA	NA	NA	NA
FBgn0267910	0.692145	0.0898007	NA	NA	NA	NA
FBgn0283451	-0.44389	0.081167	NA	NA	NA	NA
FBgn0283471	0.0227797	0.927634	NA	NA	NA	NA
FBgn0283680	-0.0447671	0.910484	NA	NA	NA	NA
FBgn0284256	0.0804989	0.379734	NA	NA	0.104409	0.999427
FBgn0284408	-0.0521649	0.796197	NA	NA	0.189357	0.999427
FBgn0285955	-0.0131403	0.955624	NA	NA	-0.140752	0.999427
FBgn0285991	1.02526	3.12409e-10	NA	NA	0.160611	0.999427

## Sheet: armi
gene	Transcript abundance		Antisense piRNA abundance		Sense piRNA abundance
	L2FC(D.mel/D.sim)	padj	L2FC(D.mel/D.sim)	padj	L2FC(D.mel/D.sim)	padj
FBgn0000044	0.394819	0.0854655	NA	NA	NA	NA
FBgn0000046	0.725575	0.160501	NA	NA	NA	NA
FBgn0000139	0.107742	0.736157	NA	NA	0.345303	0.999894
FBgn0000180	-0.437544	0.635212	0.156545	0.999651	NA	NA
FBgn0000246	0.38758	0.339952	NA	NA	0.504798	0.999894
FBgn0000299	0.0398799	0.910389	NA	NA	-0.767053	0.999894
FBgn0000320	-0.00164998	0.995909	NA	NA	0.0529804	0.999894
FBgn0000416	0.324169	0.41066	NA	NA	-0.314502	0.999894
FBgn0000427	0.335627	0.305876	NA	NA	0.0669775	0.999894
FBgn0000463	0.132155	0.596738	NA	NA	-0.358994	0.999894
FBgn0000542	0.16101	0.751556	NA	NA	0.670134	0.943052
FBgn0000635	0.176981	0.663356	0.370212	0.999651	-0.253312	0.999894
FBgn0000636	0.143047	0.662076	NA	NA	0.658716	0.999894
FBgn0001098	0.0507124	0.863506	NA	NA	-0.010978	0.999894
FBgn0001123	-0.17072	0.838704	NA	NA	NA	NA
FBgn0001145	0.422949	0.380801	NA	NA	NA	NA
FBgn0001168	0.0295022	0.958682	NA	NA	0.158319	0.999894
FBgn0001297	-0.129023	0.598858	NA	NA	-0.227762	0.999894
FBgn0002431	0.44357	0.442101	NA	NA	0.0455956	0.999894
FBgn0002526	0.429807	0.628014	NA	NA	-0.229078	0.999894
FBgn0002609	0.0374025	0.959455	NA	NA	NA	NA
FBgn0002773	0.0539908	0.900011	NA	NA	-3.46045	0.00166155
FBgn0002868	-0.423214	0.183675	NA	NA	NA	NA
FBgn0002926	0.671352	0.372489	NA	NA	0.869851	0.040749
FBgn0003053	0.0971987	0.795506	0.743335	0.999651	0.201169	0.999894
FBgn0003089	-0.00552273	0.994391	NA	NA	NA	NA
FBgn0003090	-0.00304259	0.997073	NA	NA	-0.432555	0.999894
FBgn0003137	0.693194	0.131147	NA	NA	-0.662433	0.999894
FBgn0003285	0.211344	0.835514	NA	NA	NA	NA
FBgn0003301	0.292244	0.308324	NA	NA	-0.264904	0.999894
FBgn0003312	0.172256	0.831433	NA	NA	NA	NA
FBgn0003328	-0.0712278	0.850277	-0.413747	0.999651	NA	NA
FBgn0003366	-0.495153	0.193736	NA	NA	NA	NA
FBgn0003396	0.555144	0.486599	NA	NA	0.123858	0.999894
FBgn0003486	0.166288	0.854506	NA	NA	NA	NA
FBgn0003731	-0.00427876	0.993547	NA	NA	-0.436456	0.999894
FBgn0003862	0.734769	0.366943	NA	NA	-0.384506	0.999894
FBgn0003888	0.104043	0.752279	NA	NA	-0.484628	0.999894
FBgn0003890	0.281533	0.49878	NA	NA	-0.186482	0.999894
FBgn0003931	-0.0981726	0.897215	NA	NA	NA	NA
FBgn0003963	0.253463	0.546422	0.631952	0.999651	0.0925757	0.999894
FBgn0003980	0.496199	0.440639	NA	NA	0.447484	0.999894
FBgn0003997	-0.160647	0.5915	NA	NA	-0.0228403	0.999894
FBgn0004003	-0.427248	0.427455	NA	NA	NA	NA
FBgn0004045	0.424216	0.221318	NA	NA	-0.274033	0.999894
FBgn0004117	0.1044	0.884953	NA	NA	-4.5289	0.0440951
FBgn0004133	-0.105396	0.781048	NA	NA	NA	NA
FBgn0004167	0.530444	0.419904	NA	NA	-0.328714	0.999894
FBgn0004169	0.412219	0.30483	NA	NA	-2.56614	0.639681
FBgn0004449	0.395037	0.3023	NA	NA	-0.570256	0.999894
FBgn0004456	-0.148361	0.691082	NA	NA	0.102871	0.999894
FBgn0004569	0.180992	0.748428	NA	NA	NA	NA
FBgn0004606	0.341527	0.31987	NA	NA	NA	NA
FBgn0004859	0.315182	0.534012	NA	NA	0.0742754	0.999894
FBgn0004861	0.229667	0.59614	NA	NA	NA	NA
FBgn0005612	0.0481461	0.924659	NA	NA	NA	NA
FBgn0005631	0.1385	0.872989	NA	NA	NA	NA
FBgn0005666	0.868924	0.0854655	-0.121332	0.999651	-0.662823	0.999894
FBgn0005771	0.0524439	0.91832	NA	NA	0.56006	0.999894
FBgn0010019	0.288177	0.491281	NA	NA	NA	NA
FBgn0010228	-0.133716	0.518042	NA	NA	-0.427853	0.999894
FBgn0010246	-0.0741473	0.831433	NA	NA	-0.353542	0.999894
FBgn0010317	0.365832	0.18032	NA	NA	0.962624	0.999894
FBgn0010383	0.107356	0.818593	NA	NA	NA	NA
FBgn0010387	0.0140881	0.987445	NA	NA	NA	NA
FBgn0010388	-0.28786	0.534216	NA	NA	NA	NA
FBgn0010424	0.480746	0.276262	NA	NA	NA	NA
FBgn0010435	0.390428	0.372405	NA	NA	NA	NA
FBgn0010473	-0.0856401	0.919857	NA	NA	-0.658291	0.999894
FBgn0010651	-0.366428	0.387541	NA	NA	0.185776	0.999894
FBgn0011206	0.456057	0.360637	NA	NA	-1.22393	0.999894
FBgn0011259	0.108459	0.79609	0.00426182	0.999651	-0.186037	0.999894
FBgn0011591	0.286028	0.534148	NA	NA	-0.154414	0.999894
FBgn0011695	-0.371379	0.708718	NA	NA	NA	NA
FBgn0011828	0.151276	0.853789	NA	NA	NA	NA
FBgn0012037	-0.90423	0.0742942	NA	NA	NA	NA
FBgn0012051	0.277324	0.628014	NA	NA	NA	NA
FBgn0013272	0.33408	0.610438	NA	NA	-0.673689	0.999894
FBgn0013275	0.396665	0.191093	NA	NA	NA	NA
FBgn0013276	0.27341	0.471227	NA	NA	NA	NA
FBgn0013277	0.191871	0.803843	NA	NA	NA	NA
FBgn0013278	-0.122056	0.894471	NA	NA	NA	NA
FBgn0013279	-0.495562	0.480066	NA	NA	NA	NA
FBgn0013343	0.298822	0.338006	NA	NA	NA	NA
FBgn0013469	0.429311	0.532552	NA	NA	0.0952073	0.999894
FBgn0013733	0.496285	0.473979	NA	NA	-0.932669	0.999894
FBgn0013953	-0.20016	0.564455	NA	NA	NA	NA
FBgn0014022	0.110843	0.720199	NA	NA	0.728043	0.999894
FBgn0014076	0.108568	0.803482	NA	NA	NA	NA
FBgn0014141	-0.393881	0.0075879	1.16105	0.722216	-0.166402	0.999894
FBgn0014343	0.402518	0.419904	NA	NA	-0.144823	0.999894
FBgn0014380	-0.0178264	0.982674	NA	NA	NA	NA
FBgn0014396	-0.00269288	0.994239	NA	NA	-0.657321	0.999894
FBgn0015031	0.278726	0.333162	NA	NA	-0.0275914	0.999894
FBgn0015399	-0.119873	0.757198	NA	NA	NA	NA
FBgn0015513	0.432775	0.306439	NA	NA	-0.0919814	0.999894
FBgn0015558	-0.0545894	0.95622	NA	NA	NA	NA
FBgn0015609	0.634687	0.320164	NA	NA	-0.111188	0.999894
FBgn0015795	0.285054	0.220426	NA	NA	-0.73582	0.999894
FBgn0015872	-0.0955494	0.864099	NA	NA	0.0734893	0.999894
FBgn0016075	0.0687388	0.864099	NA	NA	-0.588774	0.999894
FBgn0016076	-0.311683	0.322495	NA	NA	-0.310627	0.999894
FBgn0016080	-0.0116393	0.989561	NA	NA	NA	NA
FBgn0016131	0.392206	0.234825	NA	NA	-0.187575	0.999894
FBgn0016797	0.15027	0.641881	NA	NA	-0.221258	0.999894
FBgn0016977	0.75139	0.409486	-0.0983407	0.999651	-0.248943	0.999894
FBgn0020257	-0.366867	0.442101	NA	NA	NA	NA
FBgn0020294	0.475069	0.431115	NA	NA	-0.0950747	0.999894
FBgn0020306	0.426342	0.231071	NA	NA	0.318954	0.999894
FBgn0020762	0.0142443	0.980067	NA	NA	NA	NA
FBgn0021764	0.264507	0.314525	NA	NA	-0.122815	0.999894
FBgn0022160	-0.177386	0.610438	NA	NA	0.098676	0.999894
FBgn0022355	0.0422965	0.934369	NA	NA	-0.702216	0.999894
FBgn0022774	-0.126312	0.702889	NA	NA	NA	NA
FBgn0022986	0.151613	0.500635	NA	NA	NA	NA
FBgn0023001	0.0897617	0.879263	NA	NA	0.857978	0.999894
FBgn0023083	0.592883	0.0742942	NA	NA	NA	NA
FBgn0023479	0.0113036	0.990141	NA	NA	NA	NA
FBgn0023520	0.0978132	0.863274	0.315324	0.999651	NA	NA
FBgn0023549	-0.331071	0.323536	0.450074	0.999651	0.188353	0.999894
FBgn0024234	-0.293627	0.500384	NA	NA	NA	NA
FBgn0024289	0.313569	0.639139	NA	NA	NA	NA
FBgn0024321	-0.303464	0.505726	NA	NA	-1.66802	0.000201542
FBgn0024366	0.0745874	0.900011	NA	NA	NA	NA
FBgn0024732	-0.0743836	0.835289	NA	NA	NA	NA
FBgn0025391	-0.313197	0.780968	NA	NA	NA	NA
FBgn0025456	0.012178	0.986195	NA	NA	NA	NA
FBgn0025631	0.0935658	0.90178	NA	NA	NA	NA
FBgn0026061	-0.150113	0.628488	NA	NA	-0.0521952	0.999894
FBgn0026160	0.280751	0.480691	NA	NA	NA	NA
FBgn0026319	0.355158	0.548129	NA	NA	NA	NA
FBgn0026562	-0.249306	0.617434	NA	NA	NA	NA
FBgn0026577	0.459417	0.171085	NA	NA	-0.138913	0.999894
FBgn0026630	0.0745615	0.879255	NA	NA	0.00638443	0.999894
FBgn0026872	-0.280819	0.641792	NA	NA	NA	NA
FBgn0027106	0.107772	0.901328	NA	NA	NA	NA
FBgn0027339	0.241442	0.529131	NA	NA	-0.0469048	0.999894
FBgn0027341	0.443486	0.605475	0.830479	0.999651	0.907042	0.999894
FBgn0027364	-0.161154	0.712504	NA	NA	-0.302941	0.999894
FBgn0027499	0.513057	0.213722	NA	NA	0.277336	0.999894
FBgn0027560	-0.0276402	0.968796	NA	NA	-0.892699	0.999894
FBgn0027578	-0.066791	0.934835	NA	NA	NA	NA
FBgn0027596	-0.212897	0.687442	NA	NA	-0.262938	0.999894
FBgn0028690	0.457827	0.0974464	NA	NA	-0.148415	0.999894
FBgn0028888	0.0835584	0.986891	NA	NA	NA	NA
FBgn0029148	0.211806	0.502868	NA	NA	-0.187877	0.999894
FBgn0029172	0.0482906	0.958795	NA	NA	NA	NA
FBgn0029723	-0.261978	0.481578	NA	NA	NA	NA
FBgn0029766	-0.329607	0.473979	NA	NA	0.306947	0.999894
FBgn0029835	0.532529	0.337625	NA	NA	NA	NA
FBgn0029843	-0.567259	0.280772	NA	NA	NA	NA
FBgn0029895	-0.103652	0.80373	NA	NA	-0.106514	0.999894
FBgn0029939	0.326768	0.409486	NA	NA	NA	NA
FBgn0030017	0.266147	0.725085	NA	NA	0.243569	0.999894
FBgn0030040	-0.175717	0.720199	NA	NA	NA	NA
FBgn0030091	-0.169156	0.534216	NA	NA	NA	NA
FBgn0030218	-0.233836	0.702933	NA	NA	NA	NA
FBgn0030309	-0.464493	0.29851	NA	NA	NA	NA
FBgn0030349	-0.0691686	0.848807	0.767843	0.999651	0.192872	0.999894
FBgn0030485	-0.109629	0.855111	NA	NA	NA	NA
FBgn0030600	0.250479	0.742163	0.815252	0.999651	0.423058	0.999894
FBgn0030653	0.247842	0.649574	NA	NA	NA	NA
FBgn0030662	0.0902592	0.911143	NA	NA	-0.104864	0.999894
FBgn0030665	0.528673	0.628261	NA	NA	NA	NA
FBgn0030666	-0.100881	0.843557	NA	NA	NA	NA
FBgn0030816	-0.172668	0.718349	NA	NA	NA	NA
FBgn0030828	0.243477	0.709832	NA	NA	NA	NA
FBgn0030941	-0.310994	0.458556	NA	NA	NA	NA
FBgn0030955	0.0652418	0.884953	NA	NA	-0.321874	0.999894
FBgn0031118	0.344598	0.310921	NA	NA	-0.542072	0.999894
FBgn0031220	-0.117267	0.902335	NA	NA	NA	NA
FBgn0031258	0.15796	0.74867	NA	NA	NA	NA
FBgn0031275	0.483113	0.657096	NA	NA	NA	NA
FBgn0031322	-0.109731	0.877672	NA	NA	NA	NA
FBgn0031571	0.58403	0.247887	NA	NA	NA	NA
FBgn0031574	0.0810962	0.916033	NA	NA	NA	NA
FBgn0031628	0.262725	0.694819	NA	NA	NA	NA
FBgn0031645	0.342172	0.309018	NA	NA	-0.28777	0.999894
FBgn0031689	1.5935	0.518609	NA	NA	NA	NA
FBgn0031690	5.79513	0.207731	NA	NA	2.88831	NA
FBgn0031698	0.421767	0.195935	NA	NA	0.0418797	0.999894
FBgn0031741	-0.0616846	0.91264	NA	NA	NA	NA
FBgn0031745	-0.0551909	0.921615	NA	NA	0.07624	0.999894
FBgn0031756	0.173969	0.540619	NA	NA	NA	NA
FBgn0031834	-0.289213	0.473433	NA	NA	NA	NA
FBgn0031913	-0.0224137	0.951985	NA	NA	-0.268941	0.999894
FBgn0031981	-0.210799	0.488567	NA	NA	-0.0938054	0.999894
FBgn0031990	0.441852	0.549755	NA	NA	0.0843159	0.999894
FBgn0032006	0.0333642	0.934369	NA	NA	-0.284384	0.999894
FBgn0032025	-0.222485	0.702933	NA	NA	NA	NA
FBgn0032101	0.285406	0.3023	NA	NA	NA	NA
FBgn0032129	-0.175434	0.782055	NA	NA	NA	NA
FBgn0032156	-0.187667	0.748428	NA	NA	NA	NA
FBgn0032167	0.472567	0.409486	NA	NA	NA	NA
FBgn0032187	-0.319141	0.557405	NA	NA	NA	NA
FBgn0032218	0.276594	0.646149	NA	NA	NA	NA
FBgn0032264	-0.244091	0.748267	NA	NA	NA	NA
FBgn0032297	-0.152743	0.740972	NA	NA	-0.103133	0.999894
FBgn0032330	-0.0753457	0.748926	NA	NA	-0.169827	0.999894
FBgn0032363	0.209786	0.468288	NA	NA	0.0776677	0.999894
FBgn0032666	0.329755	0.587724	NA	NA	-0.213249	0.999894
FBgn0032681	0.306448	0.442101	NA	NA	NA	NA
FBgn0032713	-0.250597	0.665807	NA	NA	NA	NA
FBgn0032720	0.512869	0.189459	NA	NA	NA	NA
FBgn0032833	0.204342	0.37785	NA	NA	-0.420088	0.999894
FBgn0032864	0.040894	0.912288	NA	NA	0.527988	0.999894
FBgn0033033	0.658494	0.381389	0.593944	0.999651	0.53302	0.999894
FBgn0033108	-2.64002	0.000611301	-0.901703	0.854316	-0.499048	0.999894
FBgn0033153	0.105309	0.783581	0.706827	0.999651	0.396534	0.999894
FBgn0033188	-0.0527766	0.908818	NA	NA	-0.886166	0.999894
FBgn0033274	-0.0255261	0.96655	NA	NA	NA	NA
FBgn0033356	0.393576	0.264359	NA	NA	NA	NA
FBgn0033388	0.0912521	0.97354	0.408407	0.999651	-0.0138463	0.999894
FBgn0033395	0.0111484	0.983259	NA	NA	NA	NA
FBgn0033438	-0.0810206	0.846062	NA	NA	NA	NA
FBgn0033459	0.234007	0.412274	NA	NA	0.303664	0.999894
FBgn0033494	-0.0792654	0.916854	0.352996	0.999651	0.152844	0.999894
FBgn0033518	0.471945	0.310975	NA	NA	NA	NA
FBgn0033548	0.361072	0.334844	NA	NA	NA	NA
FBgn0033649	0.233866	0.651506	NA	NA	NA	NA
FBgn0033654	-0.210874	0.709684	NA	NA	0.328379	0.999894
FBgn0033661	0.746529	0.382557	NA	NA	0.141202	0.999894
FBgn0033782	0.347081	0.68696	NA	NA	NA	NA
FBgn0033787	0.0495582	0.948778	NA	NA	NA	NA
FBgn0033816	0.204908	0.528279	NA	NA	NA	NA
FBgn0033926	-0.657314	0.00078591	NA	NA	-0.728055	0.999894
FBgn0033927	-0.606688	0.056725	NA	NA	NA	NA
FBgn0034075	-0.308156	0.414009	NA	NA	-0.37054	0.999894
FBgn0034194	-0.132453	0.876538	NA	NA	-0.164376	0.999894
FBgn0034240	0.679836	0.317785	NA	NA	0.200531	0.999894
FBgn0034253	0.41154	0.491281	NA	NA	0.423606	0.999894
FBgn0034300	0.523398	0.201147	NA	NA	0.0917769	0.999894
FBgn0034312	-0.314403	0.601265	NA	NA	-0.0477008	0.999894
FBgn0034406	-0.643438	0.220426	0.928353	0.999651	0.548584	0.999894
FBgn0034408	0.0928577	0.916033	0.899314	0.999651	0.41955	0.999894
FBgn0034436	0.0354153	0.959441	NA	NA	0.101499	0.999894
FBgn0034500	0.212245	0.538541	NA	NA	NA	NA
FBgn0034501	-0.0172388	0.97334	NA	NA	-0.696702	0.999894
FBgn0034504	0.27465	0.164224	NA	NA	NA	NA
FBgn0034602	-0.299129	0.563901	NA	NA	NA	NA
FBgn0034611	-0.0743933	0.802398	NA	NA	-0.0170196	0.999894
FBgn0034638	0.369248	0.366191	NA	NA	NA	NA
FBgn0034639	0.561707	0.395159	NA	NA	NA	NA
FBgn0034709	-0.502883	0.0687459	NA	NA	-0.423113	0.999894
FBgn0034718	0.309833	0.450343	NA	NA	-0.300846	0.999894
FBgn0034723	-0.266043	0.610438	-0.447289	0.999651	NA	NA
FBgn0034761	0.00323606	0.994239	NA	NA	0.274237	0.999894
FBgn0035023	0.429168	0.468288	NA	NA	NA	NA
FBgn0035049	0.375825	0.646149	NA	NA	NA	NA
FBgn0035094	-0.938232	0.176094	0.86299	0.999651	0.91017	0.354151
FBgn0035308	0.230415	0.696128	NA	NA	0.109802	0.999894
FBgn0035490	0.147428	0.870686	NA	NA	NA	NA
FBgn0035574	0.153609	0.725225	NA	NA	NA	NA
FBgn0035617	0.487779	0.208788	NA	NA	0.25102	0.999894
FBgn0035763	0.0576357	0.823397	NA	NA	-0.254267	0.999894
FBgn0035767	0.0184155	0.982674	NA	NA	NA	NA
FBgn0035975	-0.249256	0.70337	NA	NA	NA	NA
FBgn0036091	0.314168	0.801726	NA	NA	NA	NA
FBgn0036144	-0.0531732	0.842316	NA	NA	0.122293	0.999894
FBgn0036147	0.175873	0.488608	NA	NA	0.0536247	0.999894
FBgn0036155	-0.12598	0.703804	NA	NA	NA	NA
FBgn0036196	0.242141	0.69939	NA	NA	NA	NA
FBgn0036205	0.147104	0.810905	NA	NA	NA	NA
FBgn0036287	1.3983	0.30757	NA	NA	NA	NA
FBgn0036381	-0.133742	0.884953	-0.245733	0.999651	NA	NA
FBgn0036454	0.0318927	0.964893	NA	NA	-0.361168	0.999894
FBgn0036589	0.175671	0.748428	NA	NA	NA	NA
FBgn0036732	-0.286858	0.517319	NA	NA	0.316529	0.999894
FBgn0036752	0.26222	0.569899	NA	NA	NA	NA
FBgn0036789	1.5569	0.0760185	3.69582	0.999651	0.49994	0.999894
FBgn0036814	0.312017	0.442101	NA	NA	NA	NA
FBgn0037007	-0.288692	0.414062	NA	NA	NA	NA
FBgn0037012	0.205862	0.736862	NA	NA	-0.124749	0.999894
FBgn0037016	-0.0794515	0.851134	NA	NA	-0.172292	0.999894
FBgn0037137	0.448083	0.147119	NA	NA	0.225607	0.999894
FBgn0037344	0.372567	0.315392	NA	NA	-0.197344	0.999894
FBgn0037525	0.166184	0.62461	NA	NA	0.122518	0.999894
FBgn0037577	-0.0443987	0.936306	NA	NA	NA	NA
FBgn0037659	0.150932	0.588595	NA	NA	0.218857	0.999894
FBgn0037856	-0.12304	0.664264	NA	NA	0.921514	0.672405
FBgn0037944	0.477432	0.182444	NA	NA	0.132386	0.999894
FBgn0037956	-0.231435	0.604583	NA	NA	-0.171879	0.999894
FBgn0038047	0.271486	0.670831	NA	NA	NA	NA
FBgn0038294	-0.0115044	0.976101	NA	NA	NA	NA
FBgn0038341	-0.155889	0.66866	NA	NA	NA	NA
FBgn0038353	0.0197196	0.990141	NA	NA	NA	NA
FBgn0038679	0.207766	0.622352	NA	NA	-0.368482	0.999894
FBgn0038720	-0.149287	0.702999	NA	NA	NA	NA
FBgn0038774	0.0683497	0.919857	NA	NA	NA	NA
FBgn0038826	0.300823	0.504079	NA	NA	-0.446353	0.999894
FBgn0038842	-0.218317	0.626222	NA	NA	NA	NA
FBgn0038881	-0.0726199	0.88112	NA	NA	-0.307272	0.999894
FBgn0039075	0.182282	0.816467	NA	NA	NA	NA
FBgn0039109	-0.355065	0.161022	NA	NA	NA	NA
FBgn0039114	-0.12319	0.829031	NA	NA	NA	NA
FBgn0039155	0.282023	0.591775	NA	NA	NA	NA
FBgn0039214	0.46515	0.419904	NA	NA	-0.419951	0.999894
FBgn0039251	0.0715139	0.845716	NA	NA	NA	NA
FBgn0039266	0.290929	0.414197	NA	NA	NA	NA
FBgn0039419	-0.316378	0.474577	NA	NA	NA	NA
FBgn0039430	-0.0635624	0.919857	NA	NA	NA	NA
FBgn0039431	0.105721	0.83172	NA	NA	-0.00908014	0.999894
FBgn0039590	0.44947	0.0981129	NA	NA	NA	NA
FBgn0039678	0.00230516	0.99584	NA	NA	NA	NA
FBgn0039714	0.0460467	0.864428	NA	NA	-0.0259559	0.999894
FBgn0039776	-0.123786	0.742213	NA	NA	-0.0452553	0.999894
FBgn0039863	0.427609	0.193736	NA	NA	-0.151351	0.999894
FBgn0039883	-0.0868342	0.849896	-0.244073	0.999651	-0.337894	0.999894
FBgn0039928	0.416734	0.308144	0.573614	0.999651	0.0457972	0.999894
FBgn0040351	-0.0452463	0.97334	NA	NA	NA	NA
FBgn0040364	-0.199292	0.623288	NA	NA	NA	NA
FBgn0040398	0.312909	0.602123	NA	NA	NA	NA
FBgn0040609	0.402334	0.528909	NA	NA	NA	NA
FBgn0040765	0.134364	0.764139	NA	NA	NA	NA
FBgn0040813	0.244761	0.520106	NA	NA	NA	NA
FBgn0040823	0.457855	0.256199	NA	NA	0.000962209	0.999894
FBgn0040827	0.171388	0.79057	NA	NA	-0.986967	0.999894
FBgn0040949	-0.0820055	0.90711	NA	NA	NA	NA
FBgn0041092	0.119783	0.548163	1.57966	0.999651	0.602951	0.18718
FBgn0041180	-0.0462376	0.924155	NA	NA	NA	NA
FBgn0041184	-0.23929	0.513542	NA	NA	0.0365783	0.999894
FBgn0042083	0.00217508	0.995803	NA	NA	NA	NA
FBgn0042132	0.174615	0.493658	NA	NA	NA	NA
FBgn0043364	0.136616	0.630425	NA	NA	NA	NA
FBgn0043799	0.210274	0.658401	NA	NA	NA	NA
FBgn0043884	0.495239	0.392801	NA	NA	0.00059782	0.999894
FBgn0044047	0.0980194	0.890442	NA	NA	NA	NA
FBgn0045064	0.0637986	0.892268	NA	NA	NA	NA
FBgn0046776	0.654322	0.0223832	NA	NA	NA	NA
FBgn0047000	0.0502181	0.956699	NA	NA	NA	NA
FBgn0050015	0.178862	0.707608	NA	NA	-0.0653474	0.999894
FBgn0050021	-0.19771	0.628261	NA	NA	-0.563139	0.999894
FBgn0050026	0.26079	0.696746	NA	NA	NA	NA
FBgn0050089	-0.0568867	0.922709	NA	NA	NA	NA
FBgn0050104	-0.32816	0.664231	NA	NA	NA	NA
FBgn0050115	0.191287	0.729404	0.340076	0.999651	0.0601282	0.999894
FBgn0050197	-0.14263	0.824195	NA	NA	NA	NA
FBgn0050345	0.311786	0.42739	0.430472	0.999651	NA	NA
FBgn0050428	-0.471774	0.418524	NA	NA	NA	NA
FBgn0050456	0.215863	0.590683	NA	NA	-0.0202555	0.999894
FBgn0050460	0.697147	0.331485	NA	NA	NA	NA
FBgn0051015	0.145969	0.757661	NA	NA	0.474546	0.999894
FBgn0051116	0.153084	0.80946	NA	NA	NA	NA
FBgn0051176	0.691691	0.405192	NA	NA	0.290306	0.999894
FBgn0051202	-1.76829	0.603955	NA	NA	NA	NA
FBgn0051279	0.201671	0.756296	NA	NA	0.707609	0.999894
FBgn0051352	0.0617623	0.875353	NA	NA	NA	NA
FBgn0051354	0.410666	0.623817	NA	NA	NA	NA
FBgn0051612	0.418295	0.500817	0.0508109	0.999651	0.42492	0.999894
FBgn0051661	-0.208808	0.662042	NA	NA	NA	NA
FBgn0051755	0.463627	0.322495	NA	NA	NA	NA
FBgn0051869	0.0332456	0.936197	NA	NA	0.132829	0.999894
FBgn0051997	-0.664031	0.360637	NA	NA	NA	NA
FBgn0052091	-0.20523	0.503732	NA	NA	-0.491116	0.999894
FBgn0052137	-0.436745	0.270597	NA	NA	NA	NA
FBgn0052311	0.461058	0.416569	NA	NA	-1.33865	0.999894
FBgn0052625	0.213845	0.480217	NA	NA	NA	NA
FBgn0052687	-0.071447	0.8752	NA	NA	0.220314	0.999894
FBgn0052702	-0.095599	0.884953	NA	NA	1.26028	0.000179903
FBgn0052816	-0.129438	0.756457	NA	NA	-0.53608	0.999894
FBgn0052865	-0.241105	0.832829	1.16466	0.000331748	0.970856	0.068095
FBgn0053087	0.287151	0.446473	NA	NA	-0.496237	0.999894
FBgn0060296	-0.114991	0.869536	NA	NA	-0.212104	0.999894
FBgn0061200	0.355258	0.318319	NA	NA	0.40909	0.999894
FBgn0063499	0.249441	0.714099	NA	NA	NA	NA
FBgn0065047	0.622084	0.168585	NA	NA	NA	NA
FBgn0065048	0.70944	0.0779204	NA	NA	NA	NA
FBgn0082974	1.51268	0.0742942	NA	NA	NA	NA
FBgn0082983	0.579332	0.0974464	NA	NA	NA	NA
FBgn0083003	0.391473	0.530485	NA	NA	NA	NA
FBgn0083004	0.566153	0.348922	NA	NA	NA	NA
FBgn0083005	0.484847	0.409941	NA	NA	NA	NA
FBgn0083027	0.262876	0.546683	NA	NA	NA	NA
FBgn0083045	1.62116	0.00520423	NA	NA	NA	NA
FBgn0083940	-0.174912	0.786574	0.915041	0.999651	0.447164	0.999894
FBgn0085195	0.367522	0.46337	NA	NA	NA	NA
FBgn0085249	0.798277	0.500219	NA	NA	NA	NA
FBgn0085362	0.95657	0.342481	NA	NA	NA	NA
FBgn0085376	0.172595	0.639139	NA	NA	-0.0777042	0.999894
FBgn0085408	0.567328	0.077047	NA	NA	-0.253423	0.999894
FBgn0085410	0.190365	0.794872	0.952177	0.999651	NA	NA
FBgn0085412	0.359483	0.442184	NA	NA	-0.0461082	0.999894
FBgn0085427	0.245204	0.760372	NA	NA	NA	NA
FBgn0085434	0.723414	0.229721	0.0309229	0.999651	-0.184853	0.999894
FBgn0085732	0.405046	0.293198	NA	NA	NA	NA
FBgn0086265	0.324953	0.324336	NA	NA	NA	NA
FBgn0086365	-0.238016	0.661518	NA	NA	NA	NA
FBgn0086408	0.294829	0.37581	NA	NA	-0.195017	0.999894
FBgn0086447	0.173856	0.563901	NA	NA	NA	NA
FBgn0086655	0.265707	0.403627	0.639832	0.999651	0.387498	0.999894
FBgn0086659	0.431228	0.270993	NA	NA	0.348238	0.999894
FBgn0086661	0.293469	0.544372	NA	NA	NA	NA
FBgn0086665	0.411035	0.360755	NA	NA	NA	NA
FBgn0086667	-0.129743	0.783581	NA	NA	-0.37941	0.999894
FBgn0086708	-0.0740912	0.893768	NA	NA	NA	NA
FBgn0086906	0.727483	0.540044	NA	NA	-2.31168	0.0242462
FBgn0087002	0.185097	0.669383	NA	NA	-0.392784	0.999894
FBgn0243516	0.303013	0.392026	NA	NA	0.00550864	0.999894
FBgn0250871	0.222099	0.71474	NA	NA	-0.302148	0.999894
FBgn0259171	0.215079	0.697953	0.613231	0.722216	0.132356	0.999894
FBgn0259927	0.223285	0.696128	NA	NA	NA	NA
FBgn0259993	0.0757131	0.869536	NA	NA	NA	NA
FBgn0260400	0.131264	0.850637	NA	NA	NA	NA
FBgn0260634	0.434888	0.215641	NA	NA	NA	NA
FBgn0260660	-0.411434	0.411625	NA	NA	-0.317933	0.999894
FBgn0260745	0.356118	0.301258	NA	NA	-0.949714	0.999894
FBgn0260768	-0.357905	0.349761	NA	NA	-0.0114396	0.999894
FBgn0260932	0.355046	0.528909	NA	NA	NA	NA
FBgn0260964	-0.324667	0.521593	NA	NA	NA	NA
FBgn0261053	0.377729	0.58174	NA	NA	NA	NA
FBgn0261113	0.191856	0.659564	NA	NA	-0.0617621	0.999894
FBgn0261258	0.121962	0.788115	NA	NA	-0.100813	0.999894
FBgn0261505	0.219809	0.650657	NA	NA	NA	NA
FBgn0261549	0.105317	0.812419	0.40826	0.999651	0.0838194	0.999894
FBgn0261555	0.304057	0.72123	NA	NA	-0.552589	0.999894
FBgn0261563	-0.122016	0.838159	NA	NA	-0.206951	0.999894
FBgn0261617	0.408856	0.184851	0.643032	0.999651	-0.0360898	0.999894
FBgn0261790	0.697177	1.51233e-07	NA	NA	NA	NA
FBgn0261797	0.395707	0.308324	NA	NA	0.285918	0.999894
FBgn0261800	-0.0463504	0.919857	NA	NA	-0.391529	0.999894
FBgn0261835	0.084801	0.95903	NA	NA	0.420933	0.999894
FBgn0261955	0.178165	0.405977	NA	NA	-1.00981	0.999894
FBgn0262003	-0.0928734	0.895631	NA	NA	NA	NA
FBgn0262004	0.487997	0.412274	NA	NA	NA	NA
FBgn0262109	0.557331	0.409486	NA	NA	-0.190734	0.999894
FBgn0262123	-0.573643	0.221357	0.310285	0.854316	0.489829	0.186955
FBgn0262127	0.359483	0.414009	NA	NA	-0.178418	0.999894
FBgn0262160	0.0619606	0.878743	NA	NA	-0.588126	0.999894
FBgn0262508	0.148603	0.872989	0.324002	0.999651	-2.54516	0.493201
FBgn0262945	0.495814	0.286143	NA	NA	NA	NA
FBgn0263006	0.456864	0.24608	1.86671	0.999651	-0.70269	0.999894
FBgn0263019	0.323867	0.517391	NA	NA	0.112719	0.999894
FBgn0263109	0.735886	0.414029	NA	NA	NA	NA
FBgn0263110	0.44087	0.310921	NA	NA	-0.218589	0.999894
FBgn0263132	0.0569927	0.942574	0.181557	0.999651	NA	NA
FBgn0263200	0.205017	0.628014	NA	NA	NA	NA
FBgn0263219	0.460047	0.128598	NA	NA	0.275743	0.999894
FBgn0263397	0.0470169	0.954665	NA	NA	NA	NA
FBgn0263413	0.609921	0.329125	NA	NA	-1.02427	0.999894
FBgn0263462	0.194832	0.812419	NA	NA	NA	NA
FBgn0263499	-0.0243617	0.979629	NA	NA	NA	NA
FBgn0263510	-0.0404381	0.891267	NA	NA	-0.0367391	0.999894
FBgn0263659	0.0787064	0.910389	NA	NA	0.352269	0.999894
FBgn0263768	0.611158	0.161022	NA	NA	NA	NA
FBgn0263772	0.0589779	0.916033	NA	NA	0.635367	0.999894
FBgn0263873	-0.130765	0.693246	0.63083	0.999651	-0.079814	0.999894
FBgn0263930	0.225503	0.546237	NA	NA	-0.12842	0.999894
FBgn0263973	0.305255	0.696746	NA	NA	NA	NA
FBgn0263995	0.361544	0.634292	NA	NA	-0.553504	0.999894
FBgn0264089	-0.0773357	0.909671	NA	NA	-0.302219	0.999894
FBgn0264385	0.458404	0.399717	NA	NA	NA	NA
FBgn0264489	-0.0542813	0.944156	NA	NA	-3.15859	0.231335
FBgn0264490	-0.102171	0.798471	NA	NA	-0.411356	0.999894
FBgn0264617	0.0553631	0.945667	NA	NA	NA	NA
FBgn0264695	0.392065	0.366943	0.725799	0.999651	-4.63916	0.00359847
FBgn0264835	1.2115	0.421338	NA	NA	NA	NA
FBgn0264894	0.100447	0.869536	0.576856	0.999651	NA	NA
FBgn0265082	-0.0607751	0.906407	-1.63951	6.862e-05	-2.37821	6.97861e-11
FBgn0265140	0.246314	0.403969	NA	NA	-0.0971443	0.999894
FBgn0265274	0.00369798	0.993547	NA	NA	NA	NA
FBgn0265296	-2.76552	0.330093	NA	NA	NA	NA
FBgn0265316	0.119292	0.80946	NA	NA	NA	NA
FBgn0265434	0.219199	0.44917	NA	NA	-0.169916	0.999894
FBgn0265487	0.699118	0.207731	NA	NA	-0.150013	0.999894
FBgn0265669	0.414931	0.504079	NA	NA	NA	NA
FBgn0265726	0.0647275	0.909671	NA	NA	NA	NA
FBgn0265991	0.341971	0.416569	NA	NA	-1.5699	0.969799
FBgn0266084	0.0527604	0.916033	NA	NA	-0.475112	0.999894
FBgn0266129	0.53089	0.595114	NA	NA	NA	NA
FBgn0266717	0.451112	0.262154	NA	NA	-0.128796	0.999894
FBgn0266756	0.0502053	0.91294	NA	NA	-0.173575	0.999894
FBgn0266758	-0.296867	0.583136	NA	NA	0.129052	0.999894
FBgn0266801	0.104177	0.901328	NA	NA	-0.151895	0.999894
FBgn0267001	0.187828	0.749911	-0.316121	0.999651	-0.359403	0.999894
FBgn0267033	0.188993	0.63149	-0.0538247	0.999651	-0.0149921	0.999894
FBgn0267348	0.0771297	0.875995	NA	NA	-0.169225	0.999894
FBgn0267506	0.48868	0.272271	NA	NA	NA	NA
FBgn0267689	3.93224	0.100174	NA	NA	NA	NA
FBgn0267764	1.21077	0.349761	NA	NA	NA	NA
FBgn0267796	-0.15796	0.863624	NA	NA	NA	NA
FBgn0267986	0.0617394	0.945971	0.26684	0.999651	-0.123595	0.999894
FBgn0283427	0.498226	0.379115	NA	NA	-0.120845	0.999894
FBgn0283451	0.411253	0.531593	NA	NA	NA	NA
FBgn0283471	0.191909	0.747202	NA	NA	NA	NA
FBgn0284221	0.422616	0.161022	NA	NA	0.29909	0.999894
FBgn0284408	0.44773	0.539583	NA	NA	-0.143691	0.999894
FBgn0285925	0.332367	0.384138	NA	NA	-0.477397	0.999894
